# Supplementary material for: catena-Poly[[[diaqua­bis(1H-indole-3-acetato-κO)cobalt(II)]-μ-4,4′-bipyridine-κ2 N:N′] tetra­hydrate]
Source: Acta Crystallogr Sect E Struct Rep Online. 2008 Apr 23;64(Pt 5):m706–7. doi: 10.1107/S1600536808010842 (PMC2961286; doi:10.1107/S1600536808010842)
Supplement: Supplementary file 1 [file e-64-0m706-sup1.cif]

##############################################################################
###                                                                        ###
###        Electronic paper (Acta Crystallographica Section E)             ###
###                                                                        ###
##############################################################################
#                                                                            #
# This CIF contains the data in a paper accepted for publication in Acta     #
# Crystallographica Section E. It conforms to the requirements of Notes      #
# for Authors for Section E, and has been peer reviewed under the auspices   #
# of the IUCr Commission on Journals.                                        #
#                                                                            #
# Full details of the Crystallographic Information File format               #
# are given in the paper "The Crystallographic Information File (CIF):       #
# a New Standard Archive File for Crystallography" by S. R. Hall, F. H.      #
# Allen and I. D. Brown [Acta Cryst. (1991), A47, 655-685].                  #
#                                                                            #
# The current version of the core CIF dictionary is obtainable from          #
# ftp://ftp.iucr.org/pub/cif_core.dic. The current version number is 2.4.    #
#                                                                            #
# Software is freely available for graphical display of the structure(s) in  #
# this CIF.  For information consult the CIF home page http://www.iucr.org/  #
# cif/home.html                                                              #
#                                                                            #
# This file may be used for bona fide research purposes within the           #
# scientific community so long as proper attribution is given to the journal # 
# article from which it was obtained.                                        #
#                                                                            #
##############################################################################
                                             
data_global
_audit_creation_method     'SHELXL97'
_journal_date_recd_electronic     2008-04-09
_journal_date_accepted     2008-04-18
_journal_name_full     'Acta Crystallographica, Section E'
_journal_year     2008
_journal_volume     64
_journal_issue      5
_journal_page_first     m706
_journal_page_last     m707
_journal_paper_category     QM
_journal_coeditor_code     SG2234
_publ_contact_author_name
;
 Ng, Seik Weng
;
_publ_contact_author_address
;
      Department of Chemistry
      University of Malaya
      50603 Kuala Lumpur
      Malaysia
;
_publ_contact_author_email     seikweng@um.edu.my
_publ_contact_author_fax     603-7967-6778
_publ_contact_author_phone     603-7967-6778
_publ_section_title
;\
<i>catena</i>-Poly[[[diaquabis(1<i>H</i>-indole-3-acetato-\
\k<i>O</i>)cobalt(II)]-\m-4,4'-bipyridine-\k^2^<i>N</i>:<i>N</i>']
tetrahydrate]
;
loop_
    _publ_author_name
    _publ_author_address
    'Liu, Ji-Wei'
;
College of Chemistry and Chemical Technology
Daqing Petroleum Institute
Daqing 163318
People's Republic of China
;
    'Ng, Seik Weng'
;
Department of Chemistry
University of Malaya
50603 Kuala Lumpur
Malaysia
;
data_I
_audit_creation_method     SHELXL-97
_chemical_name_systematic
;
<i>catena</i>-Poly[[[diaquabis(1<i>H</i>-indole-3-acetato-
\k<i>O</i>)cobalt(II)]-\m-4,4'-bipyridine-\k^2^<i>N</i>:<i>N</i>']
tetrahydrate]
;
_chemical_name_common     ?
_chemical_formula_moiety     'C30 H28 Co N4 O6, 4H2 O'
_chemical_formula_sum     'C30 H36 Co N4 O10'
_chemical_formula_iupac     '[Co (C10 H8 N O2)2 (C10 H8 N2) (H2 O)2], 4H2 O'
_chemical_formula_weight     671.56
_chemical_melting_point     ?
_symmetry_cell_setting     Monoclinic
_symmetry_space_group_name_H-M     'P 21/c'
_symmetry_space_group_name_Hall     '-P 2ybc'
loop_
    _symmetry_equiv_pos_as_xyz
    'x, y, z'
    '-x, y+1/2, -z+1/2'
    '-x, -y, -z'
    'x, -y-1/2, z-1/2'
_cell_length_a     11.5011(3)
_cell_length_b     16.0953(4)
_cell_length_c     8.8302(2)
_cell_angle_alpha     90.00
_cell_angle_beta     111.7840(10)
_cell_angle_gamma     90.00
_cell_volume     1517.86(6)
_cell_formula_units_Z     2
_cell_measurement_reflns_used     2534
_cell_measurement_theta_min     2.3
_cell_measurement_theta_max     21.7
_cell_measurement_temperature     295(2)
_exptl_crystal_description     Block
_exptl_crystal_colour     Pink
_exptl_crystal_size_max     0.35
_exptl_crystal_size_mid     0.20
_exptl_crystal_size_min     0.08
_exptl_crystal_density_diffrn     1.469
_exptl_crystal_density_meas     ?
_exptl_crystal_density_method     'not measured'
_exptl_crystal_F_000     702
_exptl_absorpt_coefficient_mu     0.630
_exptl_absorpt_correction_type     Multi-scan
_exptl_absorpt_process_details     '(SADABS; Sheldrick, 1996)'
_exptl_absorpt_correction_T_min     0.8096
_exptl_absorpt_correction_T_max     0.9513
_diffrn_ambient_temperature     295(2)
_diffrn_radiation_type     MoK\a
_diffrn_radiation_wavelength     0.71073
_diffrn_radiation_source     'fine-focus sealed tube'
_diffrn_radiation_monochromator     graphite
_diffrn_measurement_device_type     'Bruker APEXII'
_diffrn_measurement_method     '\f and \w'
_diffrn_detector_area_resol_mean     ?
_diffrn_reflns_number     11131
_diffrn_reflns_av_R_equivalents     0.0368
_diffrn_reflns_av_sigmaI/netI     0.0483
_diffrn_reflns_theta_min     1.91
_diffrn_reflns_theta_max     25.00
_diffrn_reflns_theta_full     25.00
_diffrn_measured_fraction_theta_max     0.966
_diffrn_measured_fraction_theta_full     0.966
_diffrn_reflns_limit_h_min     -13
_diffrn_reflns_limit_h_max     13
_diffrn_reflns_limit_k_min     -17
_diffrn_reflns_limit_k_max     19
_diffrn_reflns_limit_l_min     -10
_diffrn_reflns_limit_l_max     9
_diffrn_standards_number     0
_diffrn_standards_interval_count     0
_diffrn_standards_interval_time     0
_diffrn_standards_decay_%     0
_reflns_number_total     2584
_reflns_number_gt     1771
_reflns_threshold_expression     I>2\(I)
_refine_ls_structure_factor_coef     Fsqd
_refine_ls_matrix_type     full
_refine_ls_R_factor_all     0.0702
_refine_ls_R_factor_gt     0.0397
_refine_ls_wR_factor_gt     0.0887
_refine_ls_wR_factor_ref     0.1021
_refine_ls_goodness_of_fit_ref     1.034
_refine_ls_restrained_S_all     1.032
_refine_ls_number_reflns     2584
_refine_ls_number_parameters     226
_refine_ls_number_restraints     10
_refine_ls_hydrogen_treatment     mixed
_refine_ls_weighting_scheme     calc
_refine_ls_weighting_details
         'calc w=1/[\s^2^(Fo^2^)+(0.0506P)^2^+0.1356P] where P=(Fo^2^+2Fc^2^)/3'
_atom_sites_solution_hydrogens     geom
_atom_sites_solution_primary     direct
_atom_sites_solution_secondary     difmap
_refine_ls_shift/su_max     0.001
_refine_ls_shift/su_mean     0.000
_refine_diff_density_max     0.332
_refine_diff_density_min     -0.531
_refine_ls_extinction_method     none
_refine_ls_extinction_coef     ?
loop_
    _atom_type_symbol
    _atom_type_description
    _atom_type_scat_dispersion_real
    _atom_type_scat_dispersion_imag
    _atom_type_scat_source
    'C' 'C' 0.0033 0.0016
                         'International Tables Vol C Tables 4.2.6.8 and 6.1.1.4'
    'H' 'H' 0.0000 0.0000
                         'International Tables Vol C Tables 4.2.6.8 and 6.1.1.4'
    'N' 'N' 0.0061 0.0033
                         'International Tables Vol C Tables 4.2.6.8 and 6.1.1.4'
    'O' 'O' 0.0106 0.0060
                         'International Tables Vol C Tables 4.2.6.8 and 6.1.1.4'
    'Co' 'Co' 0.3494 0.9721
                         'International Tables Vol C Tables 4.2.6.8 and 6.1.1.4'
_computing_data_collection     'APEX2 (Bruker, 2006)'
_computing_cell_refinement     'SAINT (Bruker, 2006)'
_computing_data_reduction     'SAINT (Bruker, 2006)'
_computing_structure_solution     'SHELXS97 (Sheldrick, 2008)'
_computing_structure_refinement     'SHELXL97 (Sheldrick, 2008)'
_computing_molecular_graphics     'X-SEED (Barbour, 2001)'
_computing_publication_material     'SHELXL97 (Sheldrick, 2008)'
loop_
    _atom_site_type_symbol
    _atom_site_label
    _atom_site_fract_x
    _atom_site_fract_y
    _atom_site_fract_z
    _atom_site_U_iso_or_equiv
    _atom_site_adp_type
    _atom_site_calc_flag
    _atom_site_refinement_flags
    _atom_site_occupancy
    _atom_site_disorder_assembly
    _atom_site_disorder_group
    Co Co1 0.5000 0.5000 0.5000 0.02917(19) Uani d S 1 . .
    O O1 0.57914(16) 0.50222(11) 0.7661(2) 0.0353(5) Uani d . 1 . .
    O O2 0.60753(17) 0.63848(12) 0.8108(2) 0.0454(5) Uani d . 1 . .
    O O1W 0.50557(18) 0.62679(12) 0.4969(2) 0.0423(5) Uani d D 1 . .
    H H1W1 0.539(2) 0.6396(16) 0.5967(13) 0.063 Uiso d D 1 . .
    H H1W2 0.472(2) 0.6689(12) 0.441(3) 0.063 Uiso d D 1 . .
    O O2W 0.4133(2) 0.77242(13) 0.3416(3) 0.0535(6) Uani d D 1 . .
    H H2W1 0.387(2) 0.7955(17) 0.409(3) 0.080 Uiso d D 1 . .
    H H2W2 0.4825(18) 0.7928(19) 0.348(4) 0.080 Uiso d D 1 . .
    O O3W 0.6525(2) 0.34501(14) 0.9218(3) 0.0617(6) Uani d D 1 . .
    H H3W1 0.631(3) 0.3921(10) 0.877(3) 0.093 Uiso d D 1 . .
    H H3W2 0.644(3) 0.3081(13) 0.850(3) 0.093 Uiso d D 1 . .
    N N1 0.8052(3) 0.72774(16) 1.3063(3) 0.0603(8) Uani d D 1 . .
    H H1N 0.806(3) 0.7654(15) 1.373(3) 0.090 Uiso d D 1 . .
    N N2 0.30936(19) 0.50106(13) 0.4973(3) 0.0335(6) Uani d . 1 . .
    C C1 0.6121(2) 0.56454(19) 0.8587(3) 0.0339(7) Uani d . 1 . .
    C C2 0.6562(3) 0.55025(19) 1.0415(3) 0.0443(8) Uani d . 1 . .
    H H2A 0.5834 0.5440 1.0709 0.053 Uiso calc R 1 . .
    H H2B 0.7028 0.4985 1.0676 0.053 Uiso calc R 1 . .
    C C3 0.7364(3) 0.61775(17) 1.1427(3) 0.0374(7) Uani d . 1 . .
    C C4 0.7058(3) 0.6757(2) 1.2330(4) 0.0530(9) Uani d . 1 . .
    H H4 0.6285 0.6796 1.2436 0.064 Uiso calc R 1 . .
    C C5 0.8624(3) 0.63474(17) 1.1623(3) 0.0369(7) Uani d . 1 . .
    C C6 0.9462(3) 0.5963(2) 1.1030(4) 0.0522(8) Uani d . 1 . .
    H H6 0.9216 0.5504 1.0344 0.063 Uiso calc R 1 . .
    C C7 1.0646(3) 0.6275(3) 1.1475(5) 0.0712(11) Uani d . 1 . .
    H H7 1.1208 0.6022 1.1088 0.085 Uiso calc R 1 . .
    C C8 1.1028(3) 0.6955(3) 1.2485(5) 0.0776(12) Uani d . 1 . .
    H H8 1.1842 0.7149 1.2761 0.093 Uiso calc R 1 . .
    C C9 1.0246(3) 0.7352(2) 1.3093(4) 0.0656(10) Uani d . 1 . .
    H H9 1.0510 0.7812 1.3771 0.079 Uiso calc R 1 . .
    C C10 0.9034(3) 0.70374(18) 1.2654(3) 0.0460(8) Uani d . 1 . .
    C C11 0.2700(2) 0.55901(17) 0.5739(4) 0.0393(7) Uani d . 1 . .
    H H11 0.3255 0.6011 0.6273 0.047 Uiso calc R 1 . .
    C C12 0.1515(2) 0.56060(17) 0.5789(3) 0.0401(7) Uani d . 1 . .
    H H12 0.1300 0.6025 0.6362 0.048 Uiso calc R 1 . .
    C C13 0.0644(2) 0.50028(16) 0.4993(3) 0.0309(6) Uani d . 1 . .
    C C14 0.1058(2) 0.44017(18) 0.4190(4) 0.0439(8) Uani d . 1 . .
    H H14 0.0521 0.3977 0.3633 0.053 Uiso calc R 1 . .
    C C15 0.2258(3) 0.44290(18) 0.4212(4) 0.0439(8) Uani d . 1 . .
    H H15 0.2503 0.4014 0.3659 0.053 Uiso calc R 1 . .
loop_
    _atom_site_aniso_label
    _atom_site_aniso_U_11
    _atom_site_aniso_U_22
    _atom_site_aniso_U_33
    _atom_site_aniso_U_12
    _atom_site_aniso_U_13
    _atom_site_aniso_U_23
    Co1 0.0262(3) 0.0343(3) 0.0289(3) 0.0001(2) 0.0124(2) 0.0008(3)
    O1 0.0385(11) 0.0364(11) 0.0311(11) -0.0045(9) 0.0129(9) -0.0043(10)
    O2 0.0620(14) 0.0377(13) 0.0338(12) -0.0019(11) 0.0146(10) 0.0007(11)
    O1W 0.0498(12) 0.0364(12) 0.0347(11) 0.0023(10) 0.0088(10) 0.0033(10)
    O2W 0.0640(15) 0.0449(14) 0.0537(15) -0.0024(12) 0.0243(12) -0.0021(11)
    O3W 0.0847(17) 0.0520(14) 0.0557(15) 0.0017(15) 0.0343(14) 0.0021(12)
    N1 0.081(2) 0.0483(19) 0.0477(19) 0.0026(17) 0.0200(17) -0.0148(15)
    N2 0.0311(12) 0.0415(14) 0.0303(13) -0.0024(12) 0.0142(10) -0.0054(12)
    C1 0.0275(14) 0.045(2) 0.0317(17) -0.0034(14) 0.0144(12) -0.0003(17)
    C2 0.0499(18) 0.053(2) 0.0284(17) -0.0093(16) 0.0130(14) -0.0004(16)
    C3 0.0463(17) 0.0416(18) 0.0240(16) -0.0032(15) 0.0125(13) -0.0028(14)
    C4 0.051(2) 0.063(2) 0.046(2) 0.0047(18) 0.0186(16) -0.0020(18)
    C5 0.0443(17) 0.0373(18) 0.0297(16) -0.0010(15) 0.0145(13) 0.0031(15)
    C6 0.056(2) 0.054(2) 0.052(2) -0.0043(17) 0.0275(17) -0.0029(17)
    C7 0.059(2) 0.087(3) 0.078(3) -0.001(2) 0.037(2) 0.010(2)
    C8 0.053(2) 0.102(3) 0.071(3) -0.022(2) 0.015(2) 0.019(3)
    C9 0.073(3) 0.058(2) 0.049(2) -0.026(2) 0.0027(19) 0.0010(19)
    C10 0.059(2) 0.0398(19) 0.0331(19) -0.0060(17) 0.0094(16) -0.0011(16)
    C11 0.0318(16) 0.0437(18) 0.0445(19) -0.0071(14) 0.0166(13) -0.0130(16)
    C12 0.0348(16) 0.0449(19) 0.0467(19) -0.0023(14) 0.0221(14) -0.0130(15)
    C13 0.0266(14) 0.0405(17) 0.0276(15) 0.0003(14) 0.0125(11) -0.0003(14)
    C14 0.0317(16) 0.049(2) 0.054(2) -0.0066(14) 0.0191(14) -0.0151(16)
    C15 0.0361(17) 0.052(2) 0.049(2) -0.0035(16) 0.0225(15) -0.0193(17)
loop_
    _geom_bond_atom_site_label_1
    _geom_bond_atom_site_label_2
    _geom_bond_site_symmetry_2
    _geom_bond_distance
    _geom_bond_publ_flag
    Co1 O1 . 2.182(2) yes
    Co1 O1 3_666 2.182(2) ?
    Co1 O1W 3_666 2.042(2) ?
    Co1 O1W . 2.042(2) yes
    Co1 N2 . 2.184(2) yes
    Co1 N2 3_666 2.184(2) ?
    O1 C1 . 1.260(3) ?
    O2 C1 . 1.258(3) ?
    O1W H1W1 . 0.85(3) ?
    O1W H1W2 . 0.85(3) ?
    O2W H2W1 . 0.85(3) ?
    O2W H2W2 . 0.84(3) ?
    O3W H3W1 . 0.85(3) ?
    O3W H3W2 . 0.85(3) ?
    N1 C10 . 1.364(4) ?
    N1 C4 . 1.371(4) ?
    N1 H1N . 0.840(10)
                     ?
    N2 C11 . 1.327(3) ?
    N2 C15 . 1.331(3) ?
    C1 C2 . 1.519(4) ?
    C2 C3 . 1.489(4) ?
    C2 H2A . 0.9700 ?
    C2 H2B . 0.9700 ?
    C3 C4 . 1.355(4) ?
    C3 C5 . 1.421(3) ?
    C4 H4 . 0.9300 ?
    C5 C6 . 1.400(4) ?
    C5 C10 . 1.402(4) ?
    C6 C7 . 1.365(4) ?
    C6 H6 . 0.9300 ?
    C7 C8 . 1.376(5) ?
    C7 H7 . 0.9300 ?
    C8 C9 . 1.365(5) ?
    C8 H8 . 0.9300 ?
    C9 C10 . 1.396(4) ?
    C9 H9 . 0.9300 ?
    C11 C12 . 1.380(3) ?
    C11 H11 . 0.9300 ?
    C12 C13 . 1.385(3) ?
    C12 H12 . 0.9300 ?
    C13 C14 . 1.384(3) ?
    C13 C13 3_566 1.487(5) ?
    C14 C15 . 1.374(3) ?
    C14 H14 . 0.9300 ?
    C15 H15 . 0.9300 ?
loop_
    _geom_angle_atom_site_label_1
    _geom_angle_atom_site_label_2
    _geom_angle_atom_site_label_3
    _geom_angle_site_symmetry_1
    _geom_angle_site_symmetry_3
    _geom_angle
    _geom_angle_publ_flag
    O1 Co1 O1 . 3_666 180.0 ?
    O1 Co1 O1W . . 89.74(7) yes
    O1 Co1 O1W . 3_666 90.26(7) yes
    O1 Co1 N2 . . 91.58(7) yes
    O1 Co1 N2 . 3_666 88.42(7) yes
    O1W Co1 O1W . 3_666 180.0 ?
    O1W Co1 N2 . . 91.63(8) yes
    O1W Co1 N2 . 3_666 88.37(8) yes
    N2 Co1 N2 . 3_666 180.0 ?
    C1 O1 Co1 . . 128.05(17) ?
    Co1 O1W H1W1 . . 104(2) ?
    Co1 O1W H1W2 . . 143(2) ?
    H1W1 O1W H1W2 . . 111(2) ?
    H2W1 O2W H2W2 . . 111(2) ?
    H3W1 O3W H3W2 . . 110(2) ?
    C10 N1 C4 . . 109.2(3) ?
    C10 N1 H1N . . 127(3) ?
    C4 N1 H1N . . 124(3) ?
    C11 N2 C15 . . 115.6(2) ?
    C11 N2 Co1 . . 122.10(17) ?
    C15 N2 Co1 . . 122.25(17) ?
    O2 C1 O1 . . 124.7(3) ?
    O2 C1 C2 . . 117.2(3) ?
    O1 C1 C2 . . 118.1(2) ?
    C3 C2 C1 . . 114.6(2) ?
    C3 C2 H2A . . 108.6 ?
    C1 C2 H2A . . 108.6 ?
    C3 C2 H2B . . 108.6 ?
    C1 C2 H2B . . 108.6 ?
    H2A C2 H2B . . 107.6 ?
    C4 C3 C5 . . 105.8(3) ?
    C4 C3 C2 . . 128.1(3) ?
    C5 C3 C2 . . 126.1(2) ?
    C3 C4 N1 . . 110.2(3) ?
    C3 C4 H4 . . 124.9 ?
    N1 C4 H4 . . 124.9 ?
    C6 C5 C10 . . 118.7(3) ?
    C6 C5 C3 . . 133.0(3) ?
    C10 C5 C3 . . 108.3(2) ?
    C7 C6 C5 . . 118.8(3) ?
    C7 C6 H6 . . 120.6 ?
    C5 C6 H6 . . 120.6 ?
    C6 C7 C8 . . 121.6(3) ?
    C6 C7 H7 . . 119.2 ?
    C8 C7 H7 . . 119.2 ?
    C9 C8 C7 . . 121.9(3) ?
    C9 C8 H8 . . 119.1 ?
    C7 C8 H8 . . 119.1 ?
    C8 C9 C10 . . 117.2(3) ?
    C8 C9 H9 . . 121.4 ?
    C10 C9 H9 . . 121.4 ?
    N1 C10 C9 . . 131.6(3) ?
    N1 C10 C5 . . 106.5(3) ?
    C9 C10 C5 . . 121.9(3) ?
    N2 C11 C12 . . 123.9(2) ?
    N2 C11 H11 . . 118.1 ?
    C12 C11 H11 . . 118.1 ?
    C11 C12 C13 . . 120.5(2) ?
    C11 C12 H12 . . 119.7 ?
    C13 C12 H12 . . 119.7 ?
    C14 C13 C12 . . 115.4(2) ?
    C14 C13 C13 . 3_566 122.2(3) ?
    C12 C13 C13 . 3_566 122.4(3) ?
    C15 C14 C13 . . 120.3(3) ?
    C15 C14 H14 . . 119.8 ?
    C13 C14 H14 . . 119.8 ?
    N2 C15 C14 . . 124.2(3) ?
    N2 C15 H15 . . 117.9 ?
    C14 C15 H15 . . 117.9 ?
loop_
    _geom_torsion_atom_site_label_1
    _geom_torsion_atom_site_label_2
    _geom_torsion_atom_site_label_3
    _geom_torsion_atom_site_label_4
    _geom_torsion_site_symmetry_1
    _geom_torsion_site_symmetry_2
    _geom_torsion_site_symmetry_3
    _geom_torsion_site_symmetry_4
    _geom_torsion
    _geom_torsion_publ_flag
    O1W Co1 O1 C1 3_666 . . . 178.5(2) ?
    O1W Co1 O1 C1 . . . . -1.5(2) ?
    N2 Co1 O1 C1 . . . . -93.1(2) ?
    N2 Co1 O1 C1 3_666 . . . 86.9(2) ?
    O1W Co1 N2 C11 3_666 . . . 144.9(2) ?
    O1W Co1 N2 C11 . . . . -35.1(2) ?
    O1 Co1 N2 C11 . . . . 54.6(2) ?
    O1 Co1 N2 C11 3_666 . . . -125.4(2) ?
    O1W Co1 N2 C15 3_666 . . . -34.0(2) ?
    O1W Co1 N2 C15 . . . . 146.0(2) ?
    O1 Co1 N2 C15 . . . . -124.2(2) ?
    O1 Co1 N2 C15 3_666 . . . 55.8(2) ?
    Co1 O1 C1 O2 . . . . -2.0(4) ?
    Co1 O1 C1 C2 . . . . 175.64(15) ?
    O2 C1 C2 C3 . . . . -24.1(3) ?
    O1 C1 C2 C3 . . . . 158.1(2) ?
    C1 C2 C3 C4 . . . . 106.8(3) ?
    C1 C2 C3 C5 . . . . -72.4(4) ?
    C5 C3 C4 N1 . . . . 0.4(3) ?
    C2 C3 C4 N1 . . . . -179.0(3) ?
    C10 N1 C4 C3 . . . . -0.5(4) ?
    C4 C3 C5 C6 . . . . 178.7(3) ?
    C2 C3 C5 C6 . . . . -2.0(5) ?
    C4 C3 C5 C10 . . . . -0.1(3) ?
    C2 C3 C5 C10 . . . . 179.3(3) ?
    C10 C5 C6 C7 . . . . -0.1(4) ?
    C3 C5 C6 C7 . . . . -178.7(3) ?
    C5 C6 C7 C8 . . . . -0.2(5) ?
    C6 C7 C8 C9 . . . . 0.1(6) ?
    C7 C8 C9 C10 . . . . 0.2(5) ?
    C4 N1 C10 C9 . . . . -179.1(3) ?
    C4 N1 C10 C5 . . . . 0.4(3) ?
    C8 C9 C10 N1 . . . . 178.9(3) ?
    C8 C9 C10 C5 . . . . -0.5(5) ?
    C6 C5 C10 N1 . . . . -179.2(3) ?
    C3 C5 C10 N1 . . . . -0.2(3) ?
    C6 C5 C10 C9 . . . . 0.4(4) ?
    C3 C5 C10 C9 . . . . 179.4(3) ?
    C15 N2 C11 C12 . . . . 0.7(4) ?
    Co1 N2 C11 C12 . . . . -178.1(2) ?
    N2 C11 C12 C13 . . . . -1.0(4) ?
    C11 C12 C13 C14 . . . . 0.6(4) ?
    C11 C12 C13 C13 . . . 3_566 -179.7(3) ?
    C12 C13 C14 C15 . . . . -0.2(4) ?
    C13 C13 C14 C15 3_566 . . . -179.8(3) ?
    C11 N2 C15 C14 . . . . -0.2(4) ?
    Co1 N2 C15 C14 . . . . 178.7(2) ?
    C13 C14 C15 N2 . . . . -0.1(5) ?
loop_
    _geom_hbond_atom_site_label_D
    _geom_hbond_atom_site_label_H
    _geom_hbond_atom_site_label_A
    _geom_hbond_site_symmetry_A
    _geom_hbond_distance_DH
    _geom_hbond_distance_HA
    _geom_hbond_distance_DA
    _geom_hbond_angle_DHA
    _geom_hbond_publ_flag
    O1W H1W1 O2 . 0.85(3) 1.76(3) 2.585(2) 165(3) yes
    O1W H1W2 O2W . 0.85(3) 1.89(3) 2.724(3) 171(3) yes
    O2W H2W1 O3W 2_656 0.85(3) 1.89(3) 2.735(3) 173(3) yes
    O2W H2W2 O2 4_575 0.84(3) 1.94(3) 2.752(3) 162(3) yes
    O3W H3W1 O1 . 0.85(3) 2.00(3) 2.854(3) 179(3) yes
    O3W H3W2 O2W 3_666 0.85(3) 2.03(3) 2.872(3) 168(3) yes
    N1 H1N O2 4_576 0.840(10)
                            2.64(3) 3.142(3) 120(3) no
