# Supplementary material for: catena-Poly[[[diaqua­bis(1H-indole-3-acetato-κO)cobalt(II)]-μ-4,4′-bipyridine-κ2 N:N′] tetra­hydrate]
Source: Acta Crystallogr Sect E Struct Rep Online. 2008 Apr 23;64(Pt 5):m706–7. doi: 10.1107/S1600536808010842 (PMC2961286; doi:10.1107/S1600536808010842)
Supplement: Supplementary file 2 [file e-64-0m706-Isup2.hkl]

# 
# h,k,l, Fc-squared, Fo-squared, sigma(Fo-squared) and status flag 
# 
data_I
_shelx_title '  P21/c' 
_shelx_refln_list_code          4 
_shelx_F_calc_maximum      177.50 
_exptl_crystal_F_000       702.00 
_reflns_d_resolution_high  0.8410 
 
loop_ 
 _symmetry_equiv_pos_as_xyz 
 'x, y, z' 
 '-x, y+1/2, -z+1/2' 
 '-x, -y, -z' 
 'x, -y-1/2, z-1/2' 
 
_cell_length_a    11.5011 
_cell_length_b    16.0953 
_cell_length_c     8.8302 
_cell_angle_alpha  90.000 
_cell_angle_beta  111.784 
_cell_angle_gamma  90.000 
 
_shelx_F_squared_multiplier     1.000 
 
loop_ 
 _refln_index_h 
 _refln_index_k 
 _refln_index_l 
 _refln_F_squared_calc 
 _refln_F_squared_meas 
 _refln_F_squared_sigma 
 _refln_observed_status 
   1   0   0     3377.03     3339.44     69.38 o 
   2   0   0     3733.29     3691.36     76.43 o 
   3   0   0       50.80       40.48      6.55 o 
   4   0   0      319.06      374.87     13.67 o 
   5   0   0     3240.59     3379.66     53.66 o 
   6   0   0        4.51        5.99      4.72 o 
   7   0   0     1015.43      993.83     23.07 o 
   8   0   0      672.62      669.37     45.01 o 
   9   0   0     1301.03     1348.08     68.59 o 
  10   0   0      708.15      769.24     47.03 o 
  11   0   0      627.81      559.29     69.61 o 
  12   0   0      242.82      246.16     25.41 o 
   1   1   0     2286.13     2194.64     26.48 o 
   2   1   0      611.34      552.83     11.71 o 
   3   1   0     1445.53     1345.13     24.15 o 
   4   1   0      212.54      201.70      5.89 o 
   5   1   0        0.18        2.27      2.39 o 
   6   1   0       10.09        5.31      3.64 o 
   7   1   0       75.41       74.79      5.58 o 
   8   1   0        6.07       -1.29      6.57 o 
   9   1   0        2.73        4.81      8.61 o 
  10   1   0       33.14       28.90     11.38 o 
  11   1   0       60.39       39.37     10.99 o 
  12   1   0       11.71        0.23     12.37 o 
   0   2   0     7426.28     6967.87    114.12 o 
   1   2   0     5400.63     5168.04     56.06 o 
   2   2   0      255.94      237.03      5.81 o 
   3   2   0      352.20      345.84     10.42 o 
   4   2   0     1446.10     1341.65     23.36 o 
   5   2   0     3152.83     3219.08     40.50 o 
   6   2   0      357.13      328.11      9.62 o 
   7   2   0      507.84      514.34     18.31 o 
   8   2   0      250.22      256.65     13.51 o 
   9   2   0      605.98      544.03     21.37 o 
  10   2   0       67.36       62.32     12.85 o 
  11   2   0      490.56      504.66     54.29 o 
  12   2   0      183.35      210.96     16.89 o 
   1   3   0     1721.38     1649.28     19.43 o 
   2   3   0     2472.71     2355.03     25.03 o 
   3   3   0     4639.80     4581.23     52.93 o 
   4   3   0        0.84        1.20      2.60 o 
   5   3   0      557.37      629.67     11.77 o 
   6   3   0      385.46      372.59     11.99 o 
   7   3   0      407.39      394.90     14.51 o 
   8   3   0        0.20        6.26      6.55 o 
   9   3   0       17.86       25.82      9.21 o 
  10   3   0       84.10       66.82     13.00 o 
  11   3   0       55.12       46.21     12.49 o 
  12   3   0        7.80       13.85     20.17 o 
   0   4   0     2055.95     1978.16     30.13 o 
   1   4   0      781.04      704.69     10.41 o 
   2   4   0     1442.83     1421.75     16.53 o 
   3   4   0      716.45      604.33     11.23 o 
   4   4   0     1042.62      977.94     14.86 o 
   5   4   0        4.63        2.41      3.18 o 
   6   4   0      140.47      153.17      7.94 o 
   7   4   0       47.41       53.01      6.63 o 
   8   4   0      115.29       92.65      8.89 o 
   9   4   0       13.38        8.76      8.47 o 
  10   4   0      612.16      591.32     36.39 o 
  11   4   0      195.37      159.81     16.24 o 
  12   4   0      211.81      184.60     33.42 o 
   1   5   0       42.11       29.63      3.16 o 
   2   5   0       82.78       95.48      4.30 o 
   3   5   0        7.47        8.15      2.42 o 
   4   5   0      336.43      339.64      8.77 o 
   5   5   0      257.94      271.30     11.17 o 
   6   5   0      786.87      841.15     15.49 o 
   7   5   0        9.65        3.18      5.38 o 
   8   5   0     1484.60     1471.65     30.29 o 
   9   5   0       37.47       28.49      9.42 o 
  10   5   0       28.63       13.57     10.10 o 
  11   5   0        1.23       15.31     15.86 o 
  12   5   0        5.26       13.25     21.03 o 
   0   6   0     2071.48     2218.95     35.61 o 
   1   6   0     7782.70     7791.38     73.69 o 
   2   6   0     1598.87     1634.79     20.10 o 
   3   6   0       35.09       20.38      3.17 o 
   4   6   0      201.16      187.24      6.53 o 
   5   6   0     3176.10     3381.88     38.94 o 
   6   6   0      850.09      854.64     17.57 o 
   7   6   0      369.68      373.69     16.57 o 
   8   6   0        6.94       17.72      6.94 o 
   9   6   0      220.91      229.38     14.92 o 
  10   6   0      362.04      343.07     27.02 o 
  11   6   0      284.69      260.27     41.77 o 
  12   6   0      129.30      108.59     25.72 o 
   1   7   0       23.07       24.01      3.52 o 
   2   7   0      310.31      298.49      7.96 o 
   3   7   0      318.14      340.86      8.78 o 
   4   7   0       35.64       37.96      4.26 o 
   5   7   0        2.06       -1.72      4.21 o 
   6   7   0       13.28        4.29      4.95 o 
   7   7   0        1.61       -8.29      5.53 o 
   8   7   0       24.05       13.73      7.91 o 
   9   7   0       79.90       78.68     11.07 o 
  10   7   0       52.57       77.97     32.27 o 
  11   7   0        8.55       -2.20     18.84 o 
   0   8   0     5172.85     5249.69     75.87 o 
   1   8   0     3682.12     3675.80     40.05 o 
   2   8   0     5341.48     5560.99     56.77 o 
   3   8   0      738.16      703.28     23.99 o 
   4   8   0     2090.67     2248.67     29.95 o 
   5   8   0      288.39      329.98     15.37 o 
   6   8   0      619.47      659.99     15.30 o 
   7   8   0      284.92      319.95     13.64 o 
   8   8   0        6.36       -0.96      7.93 o 
   9   8   0      684.41      675.21     30.89 o 
  10   8   0      172.68      253.36     27.63 o 
  11   8   0      504.12      433.90     48.94 o 
   1   9   0       65.94       62.48      6.32 o 
   2   9   0        2.75        5.85      4.23 o 
   3   9   0        4.30        7.07      4.58 o 
   4   9   0      552.61      577.21     17.09 o 
   5   9   0      119.48      129.96      9.35 o 
   6   9   0       83.45       78.42      9.78 o 
   7   9   0       27.56       13.35      8.02 o 
   8   9   0        5.17        9.82     11.57 o 
   9   9   0       25.05       41.09     20.72 o 
  10   9   0        0.10       -3.38     24.01 o 
  11   9   0        0.45       15.75     27.91 o 
   0  10   0      252.52      255.79     15.27 o 
   1  10   0      149.88      150.11      8.35 o 
   2  10   0     1841.66     1898.78     28.78 o 
   3  10   0      548.26      518.69     22.58 o 
   4  10   0     1064.07     1087.85     28.92 o 
   5  10   0     1442.51     1618.73     36.97 o 
   6  10   0        6.32        7.74      8.45 o 
   7  10   0      242.79      263.72     17.66 o 
   8  10   0       34.92       25.96     22.63 o 
   9  10   0      211.38      214.35     37.61 o 
  10  10   0      194.21       78.16     31.62 o 
   1  11   0       49.41       50.71      7.01 o 
   2  11   0        2.10        2.26      5.17 o 
   3  11   0       52.23       50.93      7.31 o 
   4  11   0       13.78       10.63      9.06 o 
   5  11   0        8.92        5.27      9.51 o 
   6  11   0       66.30       85.22     14.41 o 
   7  11   0       25.77       29.80     10.43 o 
   8  11   0       27.93       18.76     25.42 o 
   9  11   0       45.45       29.32     27.60 o 
  10  11   0        5.57      -10.13     25.21 o 
   0  12   0      173.00      137.29     18.27 o 
   1  12   0      549.11      620.25     20.35 o 
   2  12   0      362.88      403.55     16.81 o 
   3  12   0        5.09        3.59      7.47 o 
   4  12   0      330.19      322.54     20.56 o 
   5  12   0       68.94       50.74     13.28 o 
   6  12   0      237.01      242.68     20.69 o 
   7  12   0       25.25       36.33     12.16 o 
   9  12   0       88.23       82.37     32.30 o 
   1  13   0       97.00      100.68     13.89 o 
   2  13   0       12.34        8.23      9.25 o 
   3  13   0      121.64      122.11     38.99 o 
   4  13   0       49.39       48.37     13.55 o 
   5  13   0      122.08      134.85     31.21 o 
   6  13   0       15.78       31.32     13.01 o 
   7  13   0      117.12      115.71     34.32 o 
   8  13   0       98.23      105.73     34.11 o 
   0  14   0     2605.36     2852.77    117.89 o 
   1  14   0      629.06      637.40     69.18 o 
   2  14   0      439.55      446.85     29.74 o 
   3  14   0      311.79      360.72     33.20 o 
   4  14   0        9.71        6.74     12.08 o 
   5  14   0       84.01       71.28     15.54 o 
   6  14   0       18.40       16.77     12.30 o 
   7  14   0       98.14       65.92     30.64 o 
   8  14   0       81.82      134.87     39.33 o 
   1  15   0       48.78       37.38     14.32 o 
   2  15   0       89.39       88.86     20.71 o 
   3  15   0       11.78       -9.54     11.60 o 
   4  15   0       35.20       23.20     14.21 o 
   5  15   0        0.00        7.46     12.21 o 
   6  15   0        2.09      -10.89     13.37 o 
   7  15   0        1.18       19.10     28.21 o 
   0  16   0     1548.87     1667.40     84.77 o 
   1  16   0      256.91      288.15     33.49 o 
   2  16   0      148.59      131.75     20.28 o 
   3  16   0      247.53      240.22     24.95 o 
   4  16   0      161.12      161.24     21.31 o 
   5  16   0      344.07      306.65     28.24 o 
   6  16   0       30.72       34.08     21.97 o 
   1  17   0       12.55       -9.44     13.41 o 
   2  17   0       56.38       48.21     17.17 o 
   3  17   0       73.68       69.08     20.57 o 
   4  17   0       22.55       23.43     15.73 o 
   5  17   0        5.83       -1.08     27.54 o 
   0  18   0      721.69      607.17     55.66 o 
   1  18   0      152.80      132.27     22.48 o 
   2  18   0        6.99       18.26     16.29 o 
   3  18   0       28.92       24.69     16.51 o 
   4  18   0      114.69       95.47     24.19 o 
   1  19   0        0.23        1.78     16.32 o 
 -13   1   1      100.68       89.75     14.50 o 
 -12   1   1      259.63      271.17     37.60 o 
 -11   1   1      604.19      557.76     27.83 o 
 -10   1   1      397.02      419.92     24.10 o 
  -9   1   1      103.57      133.75     15.83 o 
  -8   1   1      756.77      779.01     27.85 o 
  -7   1   1       60.59       61.02      4.81 o 
  -6   1   1      166.44      143.46      5.66 o 
  -5   1   1     7978.87     8324.55     80.69 o 
  -4   1   1    14117.85    13961.87    150.21 o 
  -3   1   1    28327.84    27659.08    289.68 o 
  -2   1   1     6556.43     6466.95     61.25 o 
  -1   1   1      612.58      632.00      8.80 o 
   0   1   1     7592.97     7115.28     67.49 o 
   1   1   1      340.21      309.23      6.19 o 
   2   1   1      144.15      159.16      5.29 o 
   3   1   1     1123.71     1001.78     15.23 o 
   4   1   1     2844.95     2621.10     26.12 o 
   5   1   1     3736.95     3536.72     36.21 o 
   6   1   1     2703.25     2581.16     30.50 o 
   7   1   1     1338.80     1337.59     25.63 o 
   8   1   1      240.39      222.65     12.39 o 
   9   1   1      822.59      866.58     26.88 o 
  10   1   1      693.88      691.71     24.27 o 
  11   1   1      166.43      163.29     17.17 o 
  12   1   1      101.64       89.07     15.12 o 
 -13   2   1       31.70       27.07     16.95 o 
 -12   2   1        2.97        5.20     12.01 o 
 -11   2   1        1.07       -4.46     10.06 o 
 -10   2   1      164.56      133.79     16.79 o 
  -9   2   1       95.65      103.02     12.05 o 
  -8   2   1      275.66      282.25     11.98 o 
  -7   2   1       96.17       86.36      7.74 o 
  -6   2   1        1.60       -0.56      3.26 o 
  -5   2   1     2446.60     2635.74     30.04 o 
  -4   2   1       61.93       69.96      2.96 o 
  -3   2   1        1.93       -1.77      1.42 o 
  -2   2   1      146.62      157.26      3.84 o 
  -1   2   1     8131.27     7949.33     79.12 o 
   0   2   1     2871.69     2611.06     27.99 o 
   1   2   1     2058.72     2000.76     24.08 o 
   2   2   1       87.46       87.26      3.70 o 
   3   2   1      148.22      119.98      4.26 o 
   4   2   1       60.23       60.86      3.21 o 
   5   2   1     1200.29     1196.89     18.02 o 
   6   2   1      108.40      118.64      5.76 o 
   7   2   1        1.76       -1.54      4.30 o 
   8   2   1      753.08      776.74     21.24 o 
   9   2   1        6.71       13.41      7.32 o 
  10   2   1        0.41       -0.38      7.98 o 
  11   2   1       26.42       15.84     11.65 o 
  12   2   1        0.03      -10.35     12.39 o 
 -12   3   1      100.71       90.36     15.85 o 
 -11   3   1      324.10      278.00     25.67 o 
 -10   3   1       30.65       40.73     15.52 o 
  -9   3   1      170.04      181.59     14.26 o 
  -8   3   1        4.35       -2.71      5.10 o 
  -7   3   1      320.56      277.19     11.44 o 
  -6   3   1     1311.90     1333.89     19.51 o 
  -5   3   1     3985.64     3931.56     42.35 o 
  -4   3   1     1318.91     1324.33     18.47 o 
  -3   3   1       98.27       98.30      3.53 o 
  -2   3   1       62.58       60.91      3.44 o 
  -1   3   1     1641.15     1644.23     18.31 o 
   0   3   1    18397.94    17590.47    172.59 o 
   1   3   1      343.02      350.91      8.10 o 
   2   3   1       34.61       34.12      2.65 o 
   3   3   1        6.85       -0.08      2.09 o 
   4   3   1       69.01       78.26      8.02 o 
   5   3   1      639.55      681.78     14.75 o 
   6   3   1        5.44       14.66      4.12 o 
   7   3   1      550.71      538.83     15.23 o 
   8   3   1      330.26      339.21     17.10 o 
   9   3   1      782.84      699.33     89.72 o 
  10   3   1      259.22      246.30     25.84 o 
  11   3   1      218.87      204.31     24.97 o 
  12   3   1       71.94       64.83     23.21 o 
 -12   4   1       12.06       -3.53     11.70 o 
 -11   4   1      157.24      117.73     18.70 o 
 -10   4   1      298.26      260.61     23.02 o 
  -9   4   1        8.36        7.84      8.45 o 
  -8   4   1       32.48       30.30      7.12 o 
  -7   4   1       71.75       86.21      8.80 o 
  -6   4   1       81.70       84.09      6.15 o 
  -5   4   1       48.03       50.38      4.25 o 
  -4   4   1      846.11      846.96     13.42 o 
  -3   4   1      762.57      771.79     11.50 o 
  -2   4   1      106.97      102.87      4.00 o 
  -1   4   1       45.32       46.47      3.08 o 
   0   4   1     8374.32     8131.67     74.61 o 
   1   4   1     6657.95     6466.97     67.41 o 
   2   4   1     4569.09     4530.93     46.24 o 
   3   4   1       47.73       46.35      3.81 o 
   4   4   1       13.77       22.30      3.96 o 
   5   4   1     1086.75     1080.13     19.37 o 
   6   4   1        1.03        5.91      5.22 o 
   7   4   1       38.20       36.50      7.44 o 
   8   4   1      271.38      271.35     20.43 o 
   9   4   1       63.10       82.51     16.22 o 
  10   4   1        0.94       23.59     14.05 o 
  11   4   1        6.27        1.18     15.74 o 
 -12   5   1       19.08        8.97     12.85 o 
 -11   5   1       71.30       56.22     22.53 o 
 -10   5   1       32.09       55.55     12.37 o 
  -9   5   1     1068.34     1089.75     55.94 o 
  -8   5   1        5.75       -2.19      6.20 o 
  -7   5   1     1072.34     1083.99     21.15 o 
  -6   5   1      894.11      870.83     17.57 o 
  -5   5   1     2136.38     2205.71     28.88 o 
  -4   5   1     1103.30     1047.61     13.53 o 
  -3   5   1       29.90       24.47      2.95 o 
  -2   5   1      651.86      645.34     10.20 o 
  -1   5   1      104.83      102.92      4.45 o 
   0   5   1     4003.14     4065.47     42.57 o 
   1   5   1       33.80       26.10      2.82 o 
   2   5   1     1447.32     1446.56     18.98 o 
   3   5   1        4.05        0.44      2.41 o 
   4   5   1      626.70      620.42     12.11 o 
   5   5   1      706.60      706.42     13.91 o 
   6   5   1       94.16       89.44     10.34 o 
   7   5   1      551.58      564.48     24.54 o 
   8   5   1       81.84      111.59     19.89 o 
   9   5   1      254.01      282.42     22.81 o 
  10   5   1      272.74      261.19     23.79 o 
  11   5   1      359.85      326.59     36.39 o 
 -12   6   1        0.41        3.62     12.33 o 
 -11   6   1        0.82        0.16     11.46 o 
 -10   6   1        5.00       -3.55      9.97 o 
  -9   6   1      162.25      165.14     14.15 o 
  -8   6   1       10.42        9.34      6.37 o 
  -7   6   1       25.23       21.76      6.06 o 
  -6   6   1       24.05       21.27      5.28 o 
  -5   6   1      100.22      108.62      8.36 o 
  -4   6   1       87.30       99.63      4.57 o 
  -3   6   1       24.41       22.93      3.26 o 
  -2   6   1      185.66      191.41      6.10 o 
  -1   6   1       60.45       44.07      3.88 o 
   0   6   1      101.94      105.01      4.60 o 
   1   6   1       58.50       55.89      3.69 o 
   2   6   1      503.81      580.42     11.16 o 
   3   6   1       11.93       13.84      3.67 o 
   4   6   1      438.09      460.73      9.33 o 
   5   6   1       92.01       81.92      7.24 o 
   6   6   1       38.20       31.32      7.02 o 
   7   6   1      463.04      467.75     18.05 o 
   8   6   1       23.16       20.93     12.77 o 
   9   6   1        0.08        1.31     13.80 o 
  10   6   1      209.83      217.93     28.77 o 
  11   6   1       47.48       39.49     17.64 o 
 -12   7   1      103.95       89.41     19.53 o 
 -11   7   1      129.69      117.63     16.87 o 
 -10   7   1      474.87      533.62     26.12 o 
  -9   7   1      170.26      238.08     20.98 o 
  -8   7   1        2.54        1.93      7.37 o 
  -7   7   1     1102.13     1165.20     22.92 o 
  -6   7   1      530.77      558.09     14.76 o 
  -5   7   1     2265.60     2307.79     28.36 o 
  -4   7   1     4190.69     4183.33     43.48 o 
  -3   7   1     3335.65     3123.02     36.04 o 
  -2   7   1    12455.08    12875.01    113.53 o 
  -1   7   1     9158.00     9281.48     83.78 o 
   0   7   1      861.34      863.43     13.38 o 
   1   7   1     1379.50     1437.48     18.17 o 
   2   7   1     1259.85     1259.68     18.13 o 
   3   7   1      158.72      199.93      8.47 o 
   4   7   1      401.48      391.76      8.64 o 
   5   7   1      745.47      772.00     17.31 o 
   6   7   1     1366.13     1373.29     27.38 o 
   7   7   1      983.21      994.35     32.51 o 
   8   7   1      126.41      121.46     16.43 o 
   9   7   1     1037.39     1196.15     64.17 o 
  10   7   1      325.09      364.98     36.58 o 
  11   7   1      460.58      346.32     34.02 o 
 -11   8   1        8.63        7.47     12.44 o 
 -10   8   1        2.47       -6.20     14.54 o 
  -9   8   1        9.60        8.37      9.34 o 
  -8   8   1       34.01       31.96      9.21 o 
  -7   8   1       15.21       12.17      6.67 o 
  -6   8   1        1.89        4.19      6.77 o 
  -5   8   1       44.02       51.27      5.72 o 
  -4   8   1      498.71      489.08     14.11 o 
  -3   8   1      171.75      166.69      6.62 o 
  -2   8   1       62.13       62.76      5.00 o 
  -1   8   1      587.85      614.80     11.88 o 
   0   8   1      172.47      222.45      7.85 o 
   1   8   1      756.54      740.93     16.51 o 
   2   8   1        0.29       -0.84      3.31 o 
   3   8   1       28.47       34.48      4.07 o 
   4   8   1       57.39       51.35      5.09 o 
   5   8   1        0.82       -0.67      5.53 o 
   6   8   1      117.30      139.10     13.05 o 
   7   8   1      112.92      108.99     18.01 o 
   8   8   1       10.76       15.55     11.79 o 
   9   8   1       17.17       13.10     13.74 o 
  10   8   1        6.05       -1.55     14.62 o 
 -11   9   1       86.93      105.17     18.12 o 
 -10   9   1      245.34      272.24     23.98 o 
  -9   9   1      209.82      212.61     19.25 o 
  -8   9   1        2.89        7.47      9.79 o 
  -7   9   1     2233.13     2340.13     49.12 o 
  -6   9   1     2915.01     3162.32     56.46 o 
  -5   9   1     1548.40     1614.43     36.17 o 
  -4   9   1      207.25      187.37      9.62 o 
  -3   9   1       25.14        9.29      4.12 o 
  -2   9   1     2099.76     2224.39     29.43 o 
  -1   9   1     1350.17     1415.21     22.45 o 
   0   9   1     1301.20     1298.32     20.32 o 
   1   9   1     3661.44     3816.97     47.06 o 
   2   9   1      938.98      965.57     16.96 o 
   3   9   1       22.99       16.84      4.12 o 
   4   9   1      667.54      722.06     16.67 o 
   5   9   1      597.48      632.04     25.31 o 
   6   9   1     1093.07     1091.31     32.53 o 
   7   9   1      513.25      529.71     29.02 o 
   8   9   1      236.30      234.87     28.87 o 
   9   9   1      237.99      202.32     21.48 o 
  10   9   1      242.59      220.82     31.30 o 
 -11  10   1        5.53        4.87     13.64 o 
 -10  10   1        1.09       -2.77     13.15 o 
  -9  10   1        0.04       -0.30     10.65 o 
  -8  10   1        0.04        0.58     10.27 o 
  -7  10   1       70.38       83.15     11.94 o 
  -6  10   1        2.61        1.75      8.11 o 
  -5  10   1       52.82       43.51      9.96 o 
  -4  10   1      218.25      232.46     11.10 o 
  -3  10   1      411.15      401.31     11.77 o 
  -2  10   1       20.70       15.00      5.05 o 
  -1  10   1      837.89      852.57     23.89 o 
   0  10   1       72.52       73.56      6.62 o 
   1  10   1      856.96      902.05     17.86 o 
   2  10   1      145.19      174.07      9.08 o 
   3  10   1       23.14       17.77      5.59 o 
   4  10   1        0.10        4.74      8.05 o 
   5  10   1        0.66        9.83     10.36 o 
   6  10   1       28.43       12.17     13.40 o 
   7  10   1        0.28       -2.89     19.68 o 
   8  10   1       63.74       75.49     29.32 o 
   9  10   1        5.25       20.82     26.71 o 
  10  10   1       61.73        0.18     28.95 o 
 -10  11   1        9.84       15.17     14.11 o 
  -9  11   1       82.17       59.18     14.47 o 
  -8  11   1        5.23       -9.94     10.34 o 
  -7  11   1      135.10      126.31     15.61 o 
  -6  11   1      702.45      739.73     32.47 o 
  -5  11   1      244.24      252.67     15.53 o 
  -4  11   1      643.90      672.32     20.35 o 
  -3  11   1        8.23        4.28      5.90 o 
  -2  11   1      299.48      289.84     13.14 o 
  -1  11   1     1352.31     1408.92     26.32 o 
   0  11   1     1109.99     1167.68     26.11 o 
   1  11   1      436.82      446.89     14.30 o 
   2  11   1      369.33      416.22     20.53 o 
   3  11   1       11.42       19.84      7.28 o 
   4  11   1      375.25      329.08     38.68 o 
   5  11   1      425.70      270.41     38.10 o 
   7  11   1      218.70      236.49     35.21 o 
   8  11   1       65.07       30.98     26.25 o 
   9  11   1      150.51      140.49     32.33 o 
 -10  12   1      100.40      103.71     40.26 o 
  -9  12   1      129.87      122.18     25.36 o 
  -8  12   1       14.28       17.39     12.30 o 
  -7  12   1       18.31       20.18     11.76 o 
  -6  12   1      211.35      198.71     22.32 o 
  -5  12   1       59.99       68.29     13.18 o 
  -4  12   1       55.10       66.79     12.97 o 
  -3  12   1       33.29       32.58      9.41 o 
  -2  12   1        6.70        6.23      6.98 o 
  -1  12   1       93.74       80.11     10.94 o 
   0  12   1      349.27      372.30     14.10 o 
   1  12   1      167.16      155.93     13.67 o 
   2  12   1        1.07        2.83      7.51 o 
   3  12   1       18.69       23.14     10.09 o 
   4  12   1       96.72       77.83     26.28 o 
   5  12   1       52.95       72.15     26.25 o 
  -9  13   1      145.22      128.27     21.77 o 
  -8  13   1        1.09        6.36     14.01 o 
  -7  13   1       72.60       60.28     17.96 o 
  -6  13   1      172.68      184.85     22.43 o 
  -5  13   1      735.84      726.59     36.34 o 
  -4  13   1      264.08      308.46     21.40 o 
  -3  13   1      329.23      370.54     22.62 o 
  -2  13   1      432.96      431.64     20.34 o 
  -1  13   1       71.94       76.10     12.45 o 
   0  13   1      567.39      604.74     51.62 o 
   1  13   1       10.80        6.15      8.47 o 
   2  13   1        3.04       -4.65      8.54 o 
   3  13   1       33.08       59.09     12.35 o 
   4  13   1      566.32      532.45     51.39 o 
   5  13   1      304.10      224.36     38.04 o 
   6  13   1      113.03      130.63     35.00 o 
  -9  14   1       31.48       10.18     15.07 o 
  -8  14   1       30.68       43.47     27.09 o 
  -7  14   1        2.89        4.46     21.23 o 
  -6  14   1       79.65       68.79     21.81 o 
  -5  14   1      290.72      242.11     24.83 o 
  -4  14   1       42.62       39.89     15.18 o 
  -3  14   1       22.09        9.33     26.99 o 
  -2  14   1       50.99       43.35     14.64 o 
  -1  14   1       88.49       87.01     16.05 o 
   0  14   1        8.69       -5.02     10.45 o 
   1  14   1      161.48      134.71     18.29 o 
   2  14   1      258.93      242.90     23.67 o 
   3  14   1        3.54        5.42      9.82 o 
   4  14   1        3.20      -23.79     18.91 o 
   5  14   1        4.12       26.25     23.61 o 
   6  14   1       22.05       15.69     26.53 o 
  -8  15   1       10.50      -19.68     13.12 o 
  -7  15   1       79.03       54.10     18.41 o 
  -6  15   1       24.86       10.00     14.92 o 
  -5  15   1      860.95      875.62     57.04 o 
  -4  15   1      768.51      805.62     40.08 o 
  -3  15   1      592.12      710.97     37.24 o 
  -2  15   1      921.26      925.21     42.09 o 
  -1  15   1      500.80      495.49     32.73 o 
   0  15   1      991.77     1077.77     44.85 o 
   1  15   1       40.56       42.28     14.51 o 
   2  15   1        1.20        0.80     11.54 o 
   3  15   1       27.06       28.88     11.92 o 
   4  15   1       84.15       54.10     27.60 o 
   5  15   1      331.10      308.05     47.68 o 
   6  15   1      275.85      216.07     46.54 o 
  -7  16   1       13.21       -7.33     14.50 o 
  -6  16   1        0.88        3.46     14.56 o 
  -5  16   1       49.82       21.18     15.38 o 
  -4  16   1      115.09       81.18     35.35 o 
  -3  16   1       11.05       -3.46     13.36 o 
  -2  16   1        8.06        2.58     13.42 o 
  -1  16   1       35.40       24.64     15.57 o 
   0  16   1        8.44        4.03     12.42 o 
   1  16   1       35.79       37.52     14.56 o 
   2  16   1        0.24        2.21     11.92 o 
   3  16   1       74.77       99.01     32.73 o 
   4  16   1        0.33        4.88     26.28 o 
   5  16   1       32.78       33.99     29.47 o 
   6  16   1        8.47       20.97     31.74 o 
  -6  17   1       92.24       77.44     19.80 o 
  -5  17   1      337.08      355.39     40.59 o 
  -4  17   1      146.46      127.77     21.63 o 
  -3  17   1      454.56      410.51     32.72 o 
  -2  17   1       33.66       24.95     21.84 o 
  -1  17   1        8.20        2.10     14.38 o 
   0  17   1      635.50      612.56     39.99 o 
   1  17   1       92.08      105.02     18.68 o 
   2  17   1      208.17      184.88     20.46 o 
   3  17   1        6.58       10.28     26.92 o 
   4  17   1      148.63      132.87     38.90 o 
   5  17   1      167.73       84.21     34.23 o 
  -4  18   1       38.31       39.46     18.40 o 
  -3  18   1        7.08       -8.35     14.50 o 
  -2  18   1       28.89       15.20     16.78 o 
  -1  18   1       34.63       60.05     18.76 o 
   0  18   1        4.67       -6.34     14.05 o 
   1  18   1        0.02       -9.91     13.82 o 
   2  18   1        2.75        5.25     13.52 o 
   3  18   1        3.64      -19.13     24.78 o 
  -1  19   1       23.18       32.49     17.22 o 
   0  19   1      152.17      130.76     21.73 o 
 -13   0   2       63.74       55.71     20.11 o 
 -12   0   2      160.67      147.49     35.40 o 
 -11   0   2      513.28      528.70     50.50 o 
 -10   0   2      175.22      130.57     29.35 o 
  -9   0   2      824.69      821.47     53.14 o 
  -8   0   2     1004.27     1017.67     35.49 o 
  -7   0   2     4176.10     4211.80     55.99 o 
  -6   0   2    10778.89    10863.45    129.05 o 
  -5   0   2    22030.98    22828.29    288.49 o 
  -4   0   2     5980.19     5679.94     76.09 o 
  -3   0   2      615.69      583.00      9.47 o 
  -2   0   2       59.13       79.61      3.19 o 
  -1   0   2     3898.54     3570.66     40.57 o 
   0   0   2     1049.94      991.88     19.12 o 
   1   0   2     4821.15     4258.37     74.61 o 
   2   0   2     3173.24     3078.38     69.22 o 
   3   0   2     1198.44     1154.42     21.48 o 
   4   0   2     5657.08     5690.63     86.52 o 
   5   0   2     1836.22     1801.38     31.85 o 
   6   0   2     2209.60     2225.33     38.53 o 
   7   0   2     2045.17     2097.01     63.63 o 
   8   0   2      230.76      227.84     31.42 o 
   9   0   2      268.39      365.35     38.58 o 
  10   0   2      240.42      217.85     52.58 o 
  11   0   2      251.37      161.39     27.30 o 
 -13   1   2        2.95        7.70     14.14 o 
 -12   1   2        0.00        4.58     13.11 o 
 -11   1   2        0.00       -6.05     11.46 o 
 -10   1   2      122.35      120.15     19.56 o 
  -9   1   2       31.23       15.41      9.54 o 
  -8   1   2        9.14       11.37      5.48 o 
  -7   1   2       14.74       11.52      3.24 o 
  -6   1   2      116.31      123.40      4.83 o 
  -5   1   2     1117.18     1257.58     14.29 o 
  -4   1   2       19.21       23.12      2.18 o 
  -3   1   2     1228.06     1134.15     13.56 o 
  -2   1   2      391.84      387.87      5.79 o 
  -1   1   2       15.12       14.39      2.14 o 
   0   1   2      369.63      346.54      6.96 o 
   1   1   2     5722.42     5539.37     62.39 o 
   2   1   2     2023.61     1990.09     31.40 o 
   3   1   2       54.73       66.76      4.12 o 
   4   1   2        0.74        1.05      2.50 o 
   5   1   2     2355.52     2481.17     27.98 o 
   6   1   2        7.05        1.56      3.98 o 
   7   1   2       31.38       42.00      7.25 o 
   8   1   2       50.56       44.38     17.46 o 
   9   1   2        2.67      -14.02     10.04 o 
  10   1   2      223.83      240.32     37.16 o 
  11   1   2        1.53       21.54     14.19 o 
 -13   2   2       30.62       -2.53     14.37 o 
 -12   2   2       62.77       60.90     15.42 o 
 -11   2   2      258.19      251.03     21.51 o 
 -10   2   2      492.08      544.16     27.54 o 
  -9   2   2      437.73      421.85     23.81 o 
  -8   2   2     2265.38     2295.14     37.66 o 
  -7   2   2     2278.03     2423.32     25.18 o 
  -6   2   2      719.01      644.58      9.78 o 
  -5   2   2     4678.69     4868.55     43.22 o 
  -4   2   2      252.74      212.80      4.89 o 
  -3   2   2       93.98      103.84      3.96 o 
  -2   2   2      392.49      399.40      6.74 o 
  -1   2   2      208.63      237.34      4.60 o 
   0   2   2    31504.51    30282.06    279.78 o 
   1   2   2      514.00      558.07     11.40 o 
   2   2   2     1816.03     1662.90     21.41 o 
   3   2   2     1745.24     1651.36     19.42 o 
   4   2   2     1852.54     1799.91     21.39 o 
   5   2   2     3829.26     3826.43     39.83 o 
   6   2   2     1125.50     1116.72     21.47 o 
   7   2   2      667.42      650.65     32.19 o 
   8   2   2       55.58       41.87     11.59 o 
   9   2   2      290.76      301.96     15.42 o 
  10   2   2      371.07      360.85     17.21 o 
  11   2   2       95.44       90.83     26.87 o 
 -13   3   2       43.46        9.93     13.78 o 
 -12   3   2       18.27       -0.75     12.63 o 
 -11   3   2        1.29        0.49     11.24 o 
 -10   3   2       89.90       84.12     14.61 o 
  -9   3   2        8.53        8.69      8.63 o 
  -8   3   2      824.36      829.11     19.11 o 
  -7   3   2      173.41      176.80      8.55 o 
  -6   3   2       64.13       59.89      3.73 o 
  -5   3   2       90.26      103.47      3.99 o 
  -4   3   2      305.07      306.97      5.97 o 
  -3   3   2      491.93      492.31      7.13 o 
  -2   3   2       43.95       45.80      3.07 o 
  -1   3   2     3908.51     3927.02     38.05 o 
   0   3   2    20781.27    20347.94    180.00 o 
   1   3   2     2326.85     2369.26     25.15 o 
   2   3   2      814.79      837.48     12.49 o 
   3   3   2        0.73        1.64      2.26 o 
   4   3   2        9.86       18.05      3.19 o 
   5   3   2       39.73       36.17      5.87 o 
   6   3   2      123.32      130.13     10.74 o 
   7   3   2        0.60       -5.93      8.44 o 
   8   3   2      246.95      284.74     19.15 o 
   9   3   2       37.47       35.40     12.18 o 
  10   3   2       70.87       50.60     15.50 o 
  11   3   2        2.43        5.76     10.07 o 
 -13   4   2        7.56       11.08     12.94 o 
 -12   4   2       60.90       64.74     15.85 o 
 -11   4   2      329.07      255.85     20.95 o 
 -10   4   2      102.80      111.13     15.40 o 
  -9   4   2      393.95      412.71     20.19 o 
  -8   4   2      334.31      351.17     20.80 o 
  -7   4   2      425.08      423.69     11.90 o 
  -6   4   2       43.94       38.50      3.46 o 
  -5   4   2     2260.95     2263.26     23.24 o 
  -4   4   2       84.68       85.34      3.69 o 
  -3   4   2     1536.94     1502.07     16.80 o 
  -2   4   2     2041.96     1980.94     20.71 o 
  -1   4   2      247.37      226.05      6.04 o 
   0   4   2      390.39      356.20      8.77 o 
   1   4   2       94.23       84.44      5.30 o 
   2   4   2     2014.57     2115.51     25.18 o 
   3   4   2     1420.34     1505.13     25.65 o 
   4   4   2      486.40      467.64     10.49 o 
   5   4   2     2128.13     2187.56     29.68 o 
   6   4   2     1160.45     1138.06     24.16 o 
   7   4   2      387.05      376.80     25.05 o 
   8   4   2       70.69       89.89     13.77 o 
   9   4   2      527.59      560.18     39.23 o 
  10   4   2       97.48       97.28     22.69 o 
  11   4   2       85.60       81.41     13.84 o 
 -12   5   2        3.32        9.17     12.35 o 
 -11   5   2       10.18       -1.85     10.52 o 
 -10   5   2       71.04       61.48     11.85 o 
  -9   5   2       30.53       22.86      8.86 o 
  -8   5   2        2.85       -0.64      5.74 o 
  -7   5   2       31.42       40.82      5.93 o 
  -6   5   2       26.63       25.79      3.18 o 
  -5   5   2      560.09      584.83      9.00 o 
  -4   5   2      769.16      801.26     12.96 o 
  -3   5   2       12.21       13.10      2.54 o 
  -2   5   2     3070.42     3163.50     31.41 o 
  -1   5   2     1335.33     1306.90     16.65 o 
   0   5   2      642.60      675.59     11.56 o 
   1   5   2      446.28      497.43      9.79 o 
   2   5   2      293.56      288.32      7.32 o 
   3   5   2      964.22     1060.19     15.47 o 
   4   5   2       49.85       47.49      8.32 o 
   5   5   2        4.68        4.83      6.02 o 
   6   5   2      120.76      114.11     10.10 o 
   7   5   2        4.59        0.95      7.55 o 
   8   5   2       26.54       38.29     11.98 o 
   9   5   2       10.58       31.10     15.16 o 
  10   5   2       42.31       36.67     16.14 o 
  11   5   2        0.01       13.42     17.46 o 
 -12   6   2      198.18      180.72     31.06 o 
 -11   6   2      320.37      287.01     25.62 o 
 -10   6   2      573.02      583.97     46.15 o 
  -9   6   2      560.25      594.49     41.13 o 
  -8   6   2       19.58        9.08      6.55 o 
  -7   6   2     1922.99     1966.71     34.79 o 
  -6   6   2     4280.59     4290.60     42.40 o 
  -5   6   2      417.94      367.16      8.23 o 
  -4   6   2     3981.10     3999.75     37.85 o 
  -3   6   2      139.73      178.10      5.50 o 
  -2   6   2      358.29      314.02      7.25 o 
  -1   6   2      219.50      197.98      5.24 o 
   0   6   2      888.27      921.11     14.01 o 
   1   6   2     1008.08      942.82     16.06 o 
   2   6   2     2287.51     2245.24     26.31 o 
   3   6   2     1334.72     1202.62     16.56 o 
   4   6   2      886.51      929.46     14.12 o 
   5   6   2     1550.36     1597.02     28.87 o 
   6   6   2      717.08      769.51     20.01 o 
   7   6   2      845.27      875.04     27.87 o 
   8   6   2      156.22      206.45     20.35 o 
   9   6   2      213.77      197.02     21.51 o 
  10   6   2       31.44       24.65     26.63 o 
 -12   7   2       14.35       21.59     14.12 o 
 -11   7   2        0.04        5.50     11.92 o 
 -10   7   2       94.46       77.65     12.91 o 
  -9   7   2      107.26      119.99     13.51 o 
  -8   7   2       80.01       66.33     12.30 o 
  -7   7   2       11.14       12.93      6.04 o 
  -6   7   2      208.29      230.17      8.89 o 
  -5   7   2        6.30        5.30      3.28 o 
  -4   7   2      314.61      285.60      7.86 o 
  -3   7   2       16.38       16.80      3.24 o 
  -2   7   2        8.15        3.12      2.90 o 
  -1   7   2      292.29      276.62      6.66 o 
   0   7   2      222.20      234.32      7.92 o 
   1   7   2      152.99      153.37      6.52 o 
   2   7   2      257.52      270.34      8.83 o 
   3   7   2        9.68        1.41      3.36 o 
   4   7   2        3.94        2.10      3.91 o 
   5   7   2      281.35      291.86     12.13 o 
   6   7   2        2.73       15.66      9.77 o 
   7   7   2       35.57       32.71     13.50 o 
   8   7   2       64.61       61.14     15.36 o 
   9   7   2       22.10       22.97     15.19 o 
  10   7   2        1.08      -12.51     15.39 o 
 -12   8   2       74.80       63.72     19.34 o 
 -11   8   2      147.25      140.84     27.05 o 
 -10   8   2      934.70      983.79     36.94 o 
  -9   8   2     1165.85     1177.78     39.15 o 
  -8   8   2       76.26       73.03     13.04 o 
  -7   8   2     1249.14     1253.34     32.55 o 
  -6   8   2     2660.50     2715.63     42.17 o 
  -5   8   2     4882.46     5225.93     56.40 o 
  -4   8   2     2419.71     2531.78     29.74 o 
  -3   8   2      359.85      360.46      9.16 o 
  -2   8   2     1755.48     1772.41     21.75 o 
  -1   8   2     1305.60     1313.71     18.59 o 
   0   8   2      498.86      511.03     13.90 o 
   1   8   2      352.70      308.20     11.32 o 
   2   8   2     1349.39     1388.40     31.55 o 
   3   8   2      969.22      930.56     15.94 o 
   4   8   2     1242.01     1272.03     25.06 o 
   5   8   2     3289.55     3462.73     61.77 o 
   6   8   2      403.38      435.06     22.89 o 
   7   8   2     1026.06     1088.32     35.81 o 
   8   8   2      544.46      612.83     73.93 o 
   9   8   2       95.02      134.75     22.01 o 
  10   8   2      155.00      151.49     23.32 o 
 -11   9   2        0.09        0.45     14.56 o 
 -10   9   2       31.80       33.70     13.40 o 
  -9   9   2        2.90       11.71     10.97 o 
  -8   9   2        1.80        9.57      9.94 o 
  -7   9   2       11.36       13.83      9.13 o 
  -6   9   2        0.53       -0.69      6.69 o 
  -5   9   2        8.32        9.58      5.15 o 
  -4   9   2        5.42        1.59      3.94 o 
  -3   9   2       87.63       93.13      5.95 o 
  -2   9   2        8.35        3.51      3.67 o 
  -1   9   2       48.49       40.90      4.90 o 
   0   9   2        3.34        3.20      4.42 o 
   1   9   2       51.11       54.16      6.16 o 
   2   9   2       88.01       87.58      7.65 o 
   3   9   2        3.12       12.26      5.02 o 
   4   9   2      109.50      140.81     11.28 o 
   5   9   2      198.00      188.64     16.42 o 
   6   9   2       33.66       54.38     13.45 o 
   7   9   2       33.40       37.43     14.28 o 
   8   9   2        4.67       12.28     14.38 o 
   9   9   2        0.04      -20.65     13.77 o 
 -11  10   2      197.56      155.20     19.58 o 
 -10  10   2      590.97      513.52     28.58 o 
  -9  10   2      826.71      836.55     54.48 o 
  -8  10   2       11.15       12.55     10.36 o 
  -7  10   2      404.24      389.14     23.04 o 
  -6  10   2      437.98      425.53     24.60 o 
  -5  10   2      380.00      404.16     16.51 o 
  -4  10   2      650.26      697.87     15.51 o 
  -3  10   2      178.30      185.89      8.40 o 
  -2  10   2     1635.61     1768.61     26.92 o 
  -1  10   2      748.68      759.89     15.88 o 
   0  10   2      108.23       99.38      5.82 o 
   1  10   2       56.33       51.65      6.66 o 
   2  10   2      169.04      172.43     10.67 o 
   3  10   2      159.43      169.92     19.53 o 
   4  10   2     1108.42     1110.89     39.44 o 
   5  10   2      219.03      227.73     21.70 o 
   6  10   2      774.35      847.89     30.56 o 
   7  10   2      204.37      240.25     35.72 o 
   8  10   2      229.64      215.55     25.49 o 
   9  10   2      237.42      256.49     29.30 o 
 -11  11   2        2.16        5.17     13.52 o 
 -10  11   2        6.91        2.08     18.74 o 
  -9  11   2       32.67       28.21     12.85 o 
  -8  11   2       23.99        9.61     11.36 o 
  -7  11   2       32.48       30.71     11.44 o 
  -6  11   2       47.58       42.15     11.47 o 
  -5  11   2        5.40       13.06      8.46 o 
  -4  11   2       28.39       26.86      6.72 o 
  -3  11   2        9.45        4.52      5.41 o 
  -2  11   2        0.56        4.24      5.09 o 
  -1  11   2        7.48        6.73      4.97 o 
   0  11   2       16.09       14.24      5.07 o 
   1  11   2       14.95        2.22      9.93 o 
   2  11   2      193.87      212.41     13.51 o 
   3  11   2       64.86       91.24     26.13 o 
 -10  12   2      142.67      109.92     18.16 o 
  -9  12   2       90.21       70.94     15.85 o 
  -8  12   2       30.53       27.25     13.15 o 
  -7  12   2      587.23      583.42     40.31 o 
  -6  12   2       33.94       19.67     11.06 o 
  -5  12   2      936.98      962.29     36.46 o 
  -4  12   2        9.79       12.74      9.36 o 
  -3  12   2      177.53      203.82     14.17 o 
  -2  12   2       53.79       55.74      8.97 o 
  -1  12   2       75.64       66.94      8.82 o 
   0  12   2      522.07      544.60     19.92 o 
   1  12   2       45.03       64.12     10.77 o 
   2  12   2      235.18      247.55     23.65 o 
   3  12   2       49.03       64.44     24.71 o 
  -9  13   2        9.09       -1.87     12.54 o 
  -8  13   2       10.92        8.47     12.63 o 
  -7  13   2      134.55      113.66     19.88 o 
  -6  13   2        5.94        5.20     18.27 o 
  -5  13   2       37.23       10.47     14.77 o 
  -4  13   2       54.82       73.48     13.26 o 
  -3  13   2      214.93      217.80     23.05 o 
  -2  13   2      222.60      218.41     30.22 o 
  -1  13   2      114.53      133.30     12.84 o 
   0  13   2       23.00       17.65     13.99 o 
   1  13   2      140.86      107.37     28.89 o 
   2  13   2       14.36       18.85     20.57 o 
   3  13   2       18.72       17.22     22.53 o 
   4  13   2        0.64        5.62     23.70 o 
  -9  14   2      120.64       88.72     21.36 o 
  -8  14   2      166.99      229.43     61.36 o 
  -7  14   2      239.26      203.44     26.36 o 
  -6  14   2      734.03      832.61     58.70 o 
  -5  14   2      662.20      651.82     61.20 o 
  -4  14   2      690.78      599.45     67.13 o 
  -3  14   2       67.41       96.01     20.12 o 
  -2  14   2        5.47       -3.88     10.57 o 
  -1  14   2        1.24        7.82     11.02 o 
   0  14   2      319.19      324.41     29.97 o 
   1  14   2      267.60      265.87     27.96 o 
   2  14   2      208.46      186.54     36.01 o 
   3  14   2       93.38       61.62     26.13 o 
   4  14   2      465.38      445.47     52.68 o 
  -8  15   2       27.80        8.69     16.35 o 
  -7  15   2        4.92       15.50     16.15 o 
  -6  15   2       25.35       17.49     18.97 o 
  -5  15   2       19.04        5.49     14.43 o 
  -4  15   2        0.80      -10.22     13.14 o 
  -3  15   2        5.92       -3.98     12.04 o 
  -2  15   2       77.94       52.49     20.25 o 
  -1  15   2       24.66       13.96     12.68 o 
   0  15   2      180.64      168.47     21.51 o 
   1  15   2       13.50       17.37     16.77 o 
   2  15   2       28.33        5.53     24.84 o 
   3  15   2       50.89        9.49     25.14 o 
   4  15   2        4.49       -1.20     24.78 o 
  -7  16   2      229.13      220.71     42.49 o 
  -6  16   2      316.26      275.34     29.03 o 
  -5  16   2      264.77      223.60     27.62 o 
  -4  16   2      282.73      275.91     28.25 o 
  -3  16   2       73.30       75.22     18.64 o 
  -2  16   2       57.65       48.23     15.70 o 
  -1  16   2      131.53      152.56     19.84 o 
   0  16   2      440.54      333.93     45.28 o 
   1  16   2       66.19       96.25     30.24 o 
   2  16   2      173.73      185.62     39.91 o 
   3  16   2      469.15      399.27     53.60 o 
   4  16   2      282.66      260.74     47.28 o 
  -6  17   2        0.67       -0.38     15.35 o 
  -5  17   2        0.71        6.73     33.02 o 
  -4  17   2        0.36       10.95     15.69 o 
  -3  17   2      144.11      160.45     23.13 o 
  -2  17   2        7.62        1.09     14.21 o 
  -1  17   2        0.30      -11.68     12.43 o 
   0  17   2        2.51        1.47     12.23 o 
   1  17   2       38.77       51.76     28.92 o 
   2  17   2        8.98        3.96     26.53 o 
   3  17   2        5.74      -22.93     24.96 o 
   4  17   2        0.06       17.93     29.78 o 
  -4  18   2       12.91       11.10     15.94 o 
  -3  18   2       49.46       31.37     16.93 o 
  -2  18   2      115.45      100.20     20.35 o 
  -1  18   2       17.07       28.38     15.31 o 
   0  18   2      279.86      199.03     42.89 o 
   1  18   2       10.28       15.50     28.24 o 
   2  18   2        7.81       44.58     29.47 o 
 -13   1   3       34.35       30.34     16.74 o 
 -12   1   3      246.60      259.06     53.37 o 
 -10   1   3      599.45      745.62     38.10 o 
  -9   1   3     2093.94     2140.87     47.14 o 
  -8   1   3     3078.85     3181.81     34.23 o 
  -7   1   3      536.29      498.72      9.39 o 
  -6   1   3       21.69       18.42      2.82 o 
  -5   1   3     1546.47     1575.33     15.91 o 
  -4   1   3      476.73      426.34      7.80 o 
  -3   1   3      230.83      205.27      5.40 o 
  -2   1   3     2162.53     1998.89     19.63 o 
  -1   1   3     2267.58     2078.93     22.88 o 
   0   1   3    18936.29    18507.32    174.15 o 
   1   1   3     4631.44     4532.60     53.97 o 
   2   1   3     4064.52     4046.34     46.21 o 
   3   1   3     1625.06     1574.28     20.15 o 
   4   1   3     1367.94     1340.72     18.63 o 
   5   1   3     1591.59     1614.84     21.01 o 
   6   1   3      308.97      308.80     18.46 o 
   7   1   3      424.64      476.17     27.74 o 
   8   1   3        1.90       -5.48     10.20 o 
   9   1   3      832.39      729.40     48.48 o 
  10   1   3      269.73      263.68     23.14 o 
 -13   2   3       19.40       10.21     15.25 o 
 -12   2   3       53.61       35.51     15.41 o 
 -11   2   3      130.45      132.22     17.83 o 
 -10   2   3      111.69      128.53     14.47 o 
  -9   2   3      252.07      288.78     27.69 o 
  -8   2   3      509.35      541.60     14.01 o 
  -7   2   3       15.93       13.67      2.85 o 
  -6   2   3      415.85      478.63      8.67 o 
  -5   2   3      653.97      696.23      9.84 o 
  -4   2   3       35.02       36.22      2.99 o 
  -3   2   3     1307.86     1238.69     14.84 o 
  -2   2   3     1870.82     1855.22     19.80 o 
  -1   2   3     2896.66     3007.81     30.99 o 
   0   2   3      204.40      197.46      5.98 o 
   1   2   3        0.00       -2.31      2.35 o 
   2   2   3        6.57       10.04      2.95 o 
   3   2   3      849.29      864.17     14.35 o 
   4   2   3      103.87      109.66      5.89 o 
   5   2   3       39.17       38.34      4.92 o 
   6   2   3       27.40       23.61      7.92 o 
   7   2   3      313.49      312.48     24.16 o 
   8   2   3       18.28       11.61     11.66 o 
   9   2   3       12.46        2.42     12.62 o 
  10   2   3       66.84       57.19     16.43 o 
 -13   3   3       73.82       83.09     21.71 o 
 -12   3   3      227.44      227.88     43.43 o 
 -11   3   3      606.30      652.26     41.65 o 
 -10   3   3      420.46      420.20     28.40 o 
  -9   3   3      357.57      359.61     15.64 o 
  -8   3   3       40.14       37.21      7.17 o 
  -7   3   3      184.26      199.46      6.30 o 
  -6   3   3      434.99      420.58      7.84 o 
  -5   3   3     1855.65     1786.23     19.01 o 
  -4   3   3     2381.32     2357.06     24.14 o 
  -3   3   3       76.54       49.86      3.32 o 
  -2   3   3      438.79      447.75      8.46 o 
  -1   3   3      667.20      697.67     10.74 o 
   0   3   3      185.72      157.13      5.43 o 
   1   3   3     1629.16     1556.30     19.46 o 
   2   3   3     2638.84     2712.22     28.16 o 
   3   3   3      440.84      388.94      9.71 o 
   4   3   3      716.85      691.75     11.59 o 
   5   3   3      463.50      465.27     17.33 o 
   6   3   3      633.10      645.08     20.92 o 
   7   3   3      654.25      695.08     26.86 o 
   8   3   3       17.53        8.98     11.33 o 
   9   3   3       36.87       25.02     13.90 o 
  10   3   3      133.15      161.35     24.47 o 
 -13   4   3       25.28       27.18     23.72 o 
 -12   4   3        4.46       -8.40     12.74 o 
 -11   4   3        3.46       17.20     10.80 o 
 -10   4   3       67.08       82.50     13.30 o 
  -9   4   3       54.96       40.29      9.74 o 
  -8   4   3      396.09      390.60     13.83 o 
  -7   4   3       28.87       28.68      4.17 o 
  -6   4   3      145.02      148.07      5.18 o 
  -5   4   3      490.45      492.81      8.63 o 
  -4   4   3      284.49      315.24      7.34 o 
  -3   4   3        0.00        5.61      1.97 o 
  -2   4   3      761.85      787.28     11.78 o 
  -1   4   3       77.33       89.83      4.19 o 
   0   4   3       26.57       16.84      3.25 o 
   1   4   3      203.68      198.67      6.50 o 
   2   4   3      392.62      407.87      8.50 o 
   3   4   3      289.03      314.92      9.55 o 
   4   4   3      155.33      153.76      7.09 o 
   5   4   3       23.80       20.31      6.72 o 
   6   4   3       18.64       28.23      8.42 o 
   7   4   3       81.42       73.36     13.13 o 
   8   4   3       73.03       47.91     14.47 o 
   9   4   3        1.56       31.06     13.19 o 
  10   4   3        1.20      -12.91     13.85 o 
 -13   5   3       14.19       16.14     14.83 o 
 -12   5   3      249.61      238.16     22.64 o 
 -11   5   3      373.98      360.24     43.14 o 
 -10   5   3      903.22     1141.19     38.98 o 
  -9   5   3      403.57      447.23     18.88 o 
  -8   5   3        2.53       -1.34      5.48 o 
  -7   5   3      555.12      590.95     16.47 o 
  -6   5   3      522.58      530.94      9.91 o 
  -5   5   3      876.48      896.64     11.90 o 
  -4   5   3        7.02       13.57      2.63 o 
  -3   5   3      266.52      302.23      6.51 o 
  -2   5   3      392.25      385.01      7.99 o 
  -1   5   3     3195.96     3160.82     32.11 o 
   0   5   3      530.05      469.76      9.03 o 
   1   5   3     1176.42     1164.05     17.46 o 
   2   5   3     1541.30     1540.06     21.20 o 
   3   5   3      595.60      609.44     14.15 o 
   4   5   3     1090.67     1091.53     18.79 o 
   5   5   3      737.01      773.16     24.41 o 
   6   5   3      223.79      242.95     14.67 o 
   7   5   3       44.88       61.49     12.71 o 
   8   5   3        1.17      -11.44     12.45 o 
   9   5   3       25.16       11.10     12.93 o 
  10   5   3       23.93      -10.66     13.91 o 
 -12   6   3        6.05       12.65     13.89 o 
 -11   6   3       11.30       15.75     11.32 o 
 -10   6   3        8.42       15.63     10.10 o 
  -9   6   3       52.15       45.51      9.49 o 
  -8   6   3       38.80       41.48      7.36 o 
  -7   6   3       30.03       25.18      6.98 o 
  -6   6   3      151.45      147.57      5.57 o 
  -5   6   3        1.64       -1.56      2.71 o 
  -4   6   3       56.05       57.37      4.02 o 
  -3   6   3      267.14      271.28      6.67 o 
  -2   6   3       20.59       21.74      3.29 o 
  -1   6   3      191.34      217.49      6.42 o 
   0   6   3     5115.79     5270.66     50.77 o 
   1   6   3     3133.20     3228.03     40.29 o 
   2   6   3      393.25      364.57      9.57 o 
   3   6   3        0.33        3.85      4.33 o 
   4   6   3      338.94      360.67     21.14 o 
   5   6   3      142.63      136.00     19.76 o 
   6   6   3      349.41      375.08     30.59 o 
   7   6   3       30.18       32.43     11.90 o 
   8   6   3       49.49       62.92     14.53 o 
   9   6   3        0.51       21.48     13.85 o 
  10   6   3       16.20       27.93     19.11 o 
 -12   7   3      151.09      128.87     20.20 o 
 -11   7   3      130.93      124.12     18.52 o 
 -10   7   3      601.44      653.35     31.72 o 
  -9   7   3     1395.39     1389.90     43.43 o 
  -8   7   3       85.53       89.16     12.02 o 
  -7   7   3     2777.61     2980.52     51.94 o 
  -6   7   3     1387.59     1481.53     23.69 o 
  -5   7   3     1236.20     1344.47     18.69 o 
  -4   7   3       47.72       51.70      4.51 o 
  -3   7   3      417.73      379.06      8.91 o 
  -2   7   3     1283.96     1277.04     18.95 o 
  -1   7   3      397.34      388.67      9.56 o 
   0   7   3     7227.14     7396.05     72.29 o 
   1   7   3      483.97      524.99     12.61 o 
   2   7   3      991.43      972.99     16.91 o 
   3   7   3     1350.75     1416.95     20.95 o 
   4   7   3     1813.90     1917.91     36.12 o 
   5   7   3     1716.67     1735.38     38.96 o 
   6   7   3      509.36      547.20     23.22 o 
   7   7   3       61.13       70.56     13.12 o 
   8   7   3      127.11      127.38     16.55 o 
   9   7   3       45.30       36.85     18.41 o 
 -12   8   3       29.25       35.51     14.88 o 
 -11   8   3        0.55       -5.29     12.44 o 
 -10   8   3        1.25       19.22     12.65 o 
  -9   8   3      179.61      156.87     18.03 o 
  -8   8   3       10.98       -2.96      8.37 o 
  -7   8   3        0.31        0.92      7.37 o 
  -6   8   3       14.52        4.66      6.79 o 
  -5   8   3      113.00      116.70      6.30 o 
  -4   8   3        5.86        4.24      3.66 o 
  -3   8   3       26.10       21.02      4.14 o 
  -2   8   3      100.01       80.91      5.94 o 
  -1   8   3      554.28      537.09     12.30 o 
   0   8   3      429.89      408.81     11.92 o 
   1   8   3       14.86       13.16      4.69 o 
   2   8   3       35.85       26.05      5.33 o 
   3   8   3      157.32      151.31     11.67 o 
   4   8   3      813.59      824.07     25.67 o 
   5   8   3        1.27        4.93      9.83 o 
   6   8   3        2.54       -5.21      9.55 o 
   7   8   3       56.52       64.71     13.61 o 
   8   8   3       11.20       39.18     15.71 o 
   9   8   3        0.97        5.17     15.74 o 
 -12   9   3      248.63      205.92     38.88 o 
 -11   9   3      215.14      163.50     24.88 o 
 -10   9   3      376.21      415.49     35.98 o 
  -9   9   3      715.87      687.86     34.71 o 
  -8   9   3       33.68       38.84     11.99 o 
  -7   9   3      717.13      717.91     25.00 o 
  -6   9   3      481.46      523.08     19.30 o 
  -5   9   3      769.65      837.60     23.93 o 
  -4   9   3      702.79      697.13     13.54 o 
  -3   9   3        3.49        3.66      3.90 o 
  -2   9   3      320.88      328.30      9.44 o 
  -1   9   3      909.38      918.41     19.39 o 
   0   9   3     2993.59     3085.18     43.68 o 
   1   9   3     2586.38     2680.89     37.20 o 
   2   9   3     2142.18     2287.41     44.10 o 
   3   9   3      696.38      798.83     35.05 o 
   4   9   3      433.78      494.90     23.12 o 
   5   9   3     1511.19     1484.11     45.48 o 
   6   9   3       65.46       87.03     16.03 o 
   7   9   3       93.24      105.97     24.97 o 
   8   9   3       53.32       71.25     17.13 o 
   9   9   3       54.85       63.15     19.04 o 
 -11  10   3        0.01       10.28     15.25 o 
 -10  10   3        2.43       12.06     12.79 o 
  -9  10   3      280.99      259.55     22.32 o 
  -8  10   3       17.20        9.38     10.45 o 
  -7  10   3       94.27       94.03     27.05 o 
  -6  10   3        4.50       13.27      8.61 o 
  -5  10   3       21.22       34.17      7.02 o 
  -4  10   3       48.41       60.92      7.04 o 
  -3  10   3       37.56       37.09      5.97 o 
  -2  10   3      209.45      197.68      8.97 o 
  -1  10   3        0.18       -1.37      5.10 o 
   0  10   3      242.00      235.01     14.25 o 
   1  10   3       18.66       26.77      8.09 o 
   2  10   3       17.35       17.06      8.10 o 
   3  10   3       16.21       20.39     18.79 o 
   4  10   3        8.82       -8.81     12.30 o 
   5  10   3       35.57       26.12     15.34 o 
   6  10   3      119.76       97.61     20.57 o 
   7  10   3       31.43       -8.34     17.09 o 
   8  10   3       32.05       22.23     16.51 o 
 -11  11   3       75.39       49.22     15.89 o 
 -10  11   3      268.56      245.79     22.98 o 
  -9  11   3      146.88      156.16     44.45 o 
  -8  11   3      103.55       63.49     22.61 o 
  -7  11   3      556.66      566.23     28.03 o 
  -6  11   3      908.05      915.60     45.46 o 
  -5  11   3      316.77      312.66     17.74 o 
  -4  11   3      405.23      400.03     16.23 o 
  -3  11   3       13.83       20.53      5.74 o 
  -2  11   3      249.64      271.63     15.99 o 
  -1  11   3        9.79        0.18      6.47 o 
   0  11   3      361.36      345.63     16.14 o 
   1  11   3        8.02        3.40      8.74 o 
   2  11   3        7.00       11.68     12.89 o 
   3  11   3      169.81      244.29     33.19 o 
   4  11   3      822.47      891.01     38.43 o 
   5  11   3      534.48      555.93     33.34 o 
   6  11   3      147.24      181.18     24.83 o 
   7  11   3      141.48       86.18     32.83 o 
   8  11   3        5.74      -15.60     29.69 o 
 -10  12   3        5.68       -9.98     12.98 o 
  -9  12   3        1.29      -17.11     11.41 o 
  -8  12   3        9.52       -0.05     11.15 o 
  -7  12   3        0.02        5.53     10.80 o 
  -6  12   3       19.43       19.69     12.90 o 
  -5  12   3        2.70        1.71      9.11 o 
  -4  12   3      108.94      113.50     10.91 o 
  -3  12   3       10.17       12.59      6.51 o 
  -2  12   3       14.88        3.68      6.57 o 
  -1  12   3       66.15       56.71     10.68 o 
   0  12   3      184.36      198.69     18.46 o 
   1  12   3      121.92      131.49     16.48 o 
 -10  13   3      195.72      154.23     20.58 o 
  -9  13   3      212.12      240.11     47.14 o 
  -8  13   3      126.69      164.43     19.42 o 
  -7  13   3      126.80      138.06     17.59 o 
  -6  13   3       19.31       44.58     12.84 o 
  -5  13   3       15.17        6.35     10.08 o 
  -4  13   3       28.68       18.75     11.99 o 
  -3  13   3        2.37        1.47      9.38 o 
  -2  13   3      379.16      392.63     29.79 o 
  -1  13   3      722.65      738.71     33.65 o 
   0  13   3      660.16      587.24     52.61 o 
   1  13   3      314.73      325.43     43.60 o 
  -9  14   3        1.90       -5.76     16.45 o 
  -8  14   3       55.76       24.18     17.24 o 
  -7  14   3       46.59       38.12     17.38 o 
  -6  14   3       68.38       74.08     18.03 o 
  -5  14   3       45.71       14.00     21.15 o 
  -4  14   3      310.56      282.48     24.59 o 
  -3  14   3        2.81        3.34     11.46 o 
  -2  14   3       39.70       36.94     10.50 o 
  -1  14   3      177.53      134.58     22.01 o 
   0  14   3      158.70      141.60     22.98 o 
   1  14   3        3.64       -3.16     22.50 o 
  -8  15   3      310.83      246.90     40.77 o 
  -7  15   3      137.93      112.13     24.53 o 
  -6  15   3      117.26       81.63     19.25 o 
  -5  15   3      315.86      289.49     27.52 o 
  -4  15   3       17.36       13.90     13.47 o 
  -3  15   3      258.63      255.12     22.83 o 
  -2  15   3       39.58       56.75     13.11 o 
  -1  15   3       60.98      116.47     23.22 o 
   1  15   3      327.64      358.96     47.31 o 
   2  15   3      458.91      354.47     48.17 o 
  -7  16   3       41.95       -2.61     16.48 o 
  -6  16   3        2.26       -1.10     15.82 o 
  -5  16   3      106.01      104.90     20.19 o 
  -4  16   3      103.82       98.93     19.48 o 
  -3  16   3       51.13       27.91     14.60 o 
  -2  16   3        1.13       25.14     12.29 o 
  -1  16   3       63.30       38.53     28.24 o 
   0  16   3       15.07       34.92     21.49 o 
   1  16   3        6.11       23.98     27.60 o 
   2  16   3       50.48       14.21     29.20 o 
  -6  17   3        0.90        1.65     16.60 o 
  -5  17   3      282.95      282.81     29.33 o 
  -4  17   3      117.29      129.97     35.97 o 
  -3  17   3       33.28       21.56     14.57 o 
  -2  17   3       42.10       98.92     36.04 o 
  -1  17   3      133.79      120.04     38.04 o 
   0  17   3      388.39      339.46     50.07 o 
   1  17   3      281.06      188.11     42.95 o 
   2  17   3      131.44      106.87     38.38 o 
  -3  18   3        8.74        4.61     14.14 o 
  -2  18   3        7.79       27.02     27.97 o 
  -1  18   3        4.04        9.89     26.37 o 
   0  18   3       31.33        6.17     29.07 o 
 -13   0   4      265.27      178.86     39.70 o 
 -11   0   4      791.57      748.97    116.23 o 
 -10   0   4     1360.42     1479.97     55.93 o 
  -9   0   4       46.37       38.18     14.11 o 
  -8   0   4      933.55     1063.93     24.84 o 
  -7   0   4      374.20      417.79     25.04 o 
  -6   0   4      190.47      162.08      7.74 o 
  -5   0   4     7492.80     7425.47     93.49 o 
  -4   0   4     3676.74     3449.74     47.91 o 
  -3   0   4     4876.71     4624.55     50.90 o 
  -2   0   4     3133.36     3146.31     43.43 o 
  -1   0   4     4253.50     4381.77     62.90 o 
   0   0   4     1981.75     2015.69     34.40 o 
   1   0   4     1731.84     1679.85     32.72 o 
   2   0   4     1943.14     1908.99     34.48 o 
   3   0   4      161.50      152.54     15.43 o 
   4   0   4      540.39      528.65     16.04 o 
   5   0   4     1787.42     1725.78     45.70 o 
   6   0   4     1676.09     1767.78     60.37 o 
   7   0   4      707.54      677.56     47.10 o 
   8   0   4      123.44      108.71     23.52 o 
   9   0   4      273.58      195.64     30.51 o 
 -13   1   4        7.07      -11.39     14.86 o 
 -12   1   4        1.60        4.83     14.32 o 
 -11   1   4        1.87       -6.58     10.37 o 
 -10   1   4       13.46       12.55      9.81 o 
  -9   1   4       48.41       41.01     11.15 o 
  -8   1   4        0.03       -0.30      3.86 o 
  -7   1   4        0.88        1.77      3.31 o 
  -6   1   4       15.66       15.59      2.80 o 
  -5   1   4     1074.82     1064.99     14.37 o 
  -4   1   4      239.45      252.51      5.72 o 
  -3   1   4      857.35      827.70     10.81 o 
  -2   1   4      437.82      445.03      7.40 o 
  -1   1   4        1.23        3.30      2.47 o 
   0   1   4     3943.28     4004.92     41.79 o 
   1   1   4      298.38      284.02      8.22 o 
   2   1   4      389.24      379.87     11.76 o 
   3   1   4        2.65        1.24      3.87 o 
   4   1   4      134.11      144.30      7.53 o 
   5   1   4      342.90      347.74     16.44 o 
   6   1   4        0.81       11.04     10.19 o 
   7   1   4       60.72       51.23     13.53 o 
   8   1   4        4.06        7.95     12.62 o 
   9   1   4       21.76       10.11     14.45 o 
 -13   2   4      228.32      220.09     32.07 o 
 -12   2   4      481.22      496.35     56.59 o 
 -11   2   4      888.73      882.96     36.04 o 
 -10   2   4        1.74        0.10      9.99 o 
  -9   2   4      315.60      327.23     19.33 o 
  -8   2   4       11.78       14.23      6.15 o 
  -7   2   4      201.16      204.31      7.31 o 
  -6   2   4      460.05      446.83      8.56 o 
  -5   2   4      767.42      738.24     11.14 o 
  -4   2   4      465.46      431.40      8.03 o 
  -3   2   4     2018.92     1950.69     21.18 o 
  -2   2   4     6768.51     6642.45     55.68 o 
  -1   2   4     6726.24     6477.26     54.74 o 
   0   2   4     2163.59     2216.68     26.30 o 
   1   2   4     2618.40     2457.32     30.40 o 
   2   2   4      286.83      264.51     12.30 o 
   3   2   4       54.11       72.49      6.33 o 
   4   2   4      851.61      898.38     16.69 o 
   5   2   4      114.00      103.23     11.14 o 
   6   2   4      531.12      556.89     29.33 o 
   7   2   4      153.52      152.53     16.91 o 
   8   2   4        3.55       -4.15     12.11 o 
   9   2   4      143.23      163.32     32.09 o 
 -13   3   4        3.23       20.03     15.49 o 
 -12   3   4        0.92      -13.28     10.93 o 
 -11   3   4       27.33       13.55     10.86 o 
 -10   3   4       42.29        7.53      8.55 o 
  -9   3   4        3.40        4.80      6.98 o 
  -8   3   4        5.68        8.85      5.24 o 
  -7   3   4      100.98      115.01      5.82 o 
  -6   3   4      152.52      168.26      6.28 o 
  -5   3   4      752.53      822.34     11.80 o 
  -4   3   4      142.27      139.74      4.96 o 
  -3   3   4        2.18        1.65      2.67 o 
  -2   3   4      131.57      140.65      5.70 o 
  -1   3   4      864.60      863.80     13.58 o 
   0   3   4      213.21      221.95      6.86 o 
   1   3   4       29.37       30.01      4.01 o 
   2   3   4      260.07      278.30      9.52 o 
   3   3   4      194.95      202.36     11.39 o 
   4   3   4      156.72      154.61      8.04 o 
   5   3   4        1.92        0.70      7.00 o 
   6   3   4        0.02        7.78     10.08 o 
   7   3   4      154.19      176.46     18.21 o 
   8   3   4       77.76       54.41     14.87 o 
   9   3   4        4.34        0.37     12.98 o 
 -13   4   4       51.23       49.45     18.09 o 
 -12   4   4       97.27       68.15     14.63 o 
 -11   4   4      224.60      211.42     21.50 o 
 -10   4   4       15.67        5.47      8.18 o 
  -9   4   4      596.45      617.09     20.09 o 
  -8   4   4      141.38      145.79      9.48 o 
  -7   4   4      792.31      780.35     13.42 o 
  -6   4   4      416.96      429.92     13.28 o 
  -5   4   4      399.51      425.89      9.15 o 
  -4   4   4      202.45      185.15      6.45 o 
  -3   4   4      711.53      770.43     13.53 o 
  -2   4   4      124.66      108.93      5.27 o 
  -1   4   4      418.35      404.70      9.19 o 
   0   4   4     6154.95     6101.59     60.39 o 
   1   4   4      114.30      128.10      6.63 o 
   2   4   4      705.20      709.14     14.74 o 
   3   4   4      431.96      439.79     12.27 o 
   4   4   4       80.10       95.73      8.79 o 
   5   4   4     1033.42     1164.62     52.18 o 
   6   4   4       22.09       -1.48     10.03 o 
   7   4   4       66.46       70.65     19.36 o 
   8   4   4       14.63        2.27     12.65 o 
   9   4   4      102.19       82.53     17.38 o 
 -13   5   4        1.55       -6.52     12.09 o 
 -12   5   4       28.57       31.99     12.90 o 
 -11   5   4      114.85       72.25     13.59 o 
 -10   5   4        8.19       10.20      9.87 o 
  -9   5   4       26.28        3.83      7.68 o 
  -8   5   4      133.50      139.32      9.66 o 
  -7   5   4      123.50      119.57      6.99 o 
  -6   5   4      349.38      353.97     10.26 o 
  -5   5   4       59.99       58.82      4.51 o 
  -4   5   4        4.40        4.19      2.75 o 
  -3   5   4      673.29      672.50     16.03 o 
  -2   5   4       27.54       31.00      3.84 o 
  -1   5   4      859.87      872.46     14.33 o 
   0   5   4     2527.98     2599.21     36.87 o 
   1   5   4      581.88      584.50     14.39 o 
   2   5   4      215.47      240.43      9.54 o 
   3   5   4       95.63       87.22      6.99 o 
   4   5   4      140.80      135.72     19.85 o 
   5   5   4        0.76        2.12     10.99 o 
   6   5   4       30.33       22.14     13.11 o 
   7   5   4       24.69       19.36     12.28 o 
   8   5   4        0.04      -13.11     12.75 o 
   9   5   4        0.65      -17.49     13.47 o 
 -12   6   4      161.48      133.22     19.06 o 
 -11   6   4      402.02      467.98     43.10 o 
 -10   6   4      654.71      659.19     34.19 o 
  -9   6   4      712.31      783.11     29.83 o 
  -8   6   4      221.01      224.32     13.56 o 
  -7   6   4       44.73       52.49      7.25 o 
  -6   6   4      107.00      101.47      6.12 o 
  -5   6   4     2446.96     2437.28     31.27 o 
  -4   6   4     1189.36     1196.11     16.50 o 
  -3   6   4      644.40      598.60     13.54 o 
  -2   6   4     2143.10     2078.56     28.18 o 
  -1   6   4      865.25      829.93     17.39 o 
   0   6   4     7083.92     7100.07     83.99 o 
   1   6   4     1423.73     1478.19     23.04 o 
   2   6   4      521.91      515.40     13.10 o 
   3   6   4       20.46        6.00      5.92 o 
   4   6   4      101.79      105.85     15.39 o 
   5   6   4      193.75      218.47     24.04 o 
   6   6   4        1.27       -4.10     10.49 o 
   7   6   4      109.61      107.35     15.55 o 
   8   6   4      174.95      228.02     42.22 o 
   9   6   4      207.86      217.58     24.24 o 
 -12   7   4       22.22       21.51     14.14 o 
 -11   7   4       11.90       23.62     13.54 o 
 -10   7   4      105.87       77.49     30.93 o 
  -9   7   4       70.32       72.69     11.88 o 
  -8   7   4      256.91      262.96     15.09 o 
  -7   7   4        0.20       -3.17      6.27 o 
  -6   7   4       16.32       20.71      4.70 o 
  -5   7   4      120.51      100.97      6.92 o 
  -4   7   4       75.88       78.80      5.15 o 
  -3   7   4      159.76      187.06      9.51 o 
  -2   7   4      329.86      356.21     10.59 o 
  -1   7   4       75.40       86.86      6.56 o 
   0   7   4       58.69       65.52      8.14 o 
   1   7   4      163.54      173.30      8.17 o 
   2   7   4       65.32       70.30      7.10 o 
   3   7   4       43.93       38.39     11.27 o 
   4   7   4      197.25      193.73     17.85 o 
   5   7   4      109.67      113.61     25.92 o 
   6   7   4        8.43       10.74     11.78 o 
   7   7   4       23.32       32.00     13.59 o 
   8   7   4        0.16      -18.51     12.77 o 
 -12   8   4      233.69      230.34     43.22 o 
 -11   8   4      332.59      354.57     36.92 o 
 -10   8   4     1053.91     1098.83     57.79 o 
  -9   8   4      337.12      319.83     23.56 o 
  -8   8   4        6.76       13.81      8.16 o 
  -7   8   4      903.86      936.06     25.45 o 
  -6   8   4      879.69      883.53     20.91 o 
  -5   8   4      384.95      411.65     12.90 o 
  -4   8   4     1330.94     1395.65     24.64 o 
  -3   8   4      757.72      732.52     15.43 o 
  -2   8   4     2404.53     2472.68     38.13 o 
  -1   8   4     2461.35     2565.29     35.27 o 
   0   8   4     1767.52     1801.88     49.74 o 
   1   8   4     1952.05     2105.53     44.39 o 
   2   8   4      710.50      712.01     26.08 o 
   3   8   4      679.89      690.10     68.14 o 
   4   8   4      278.05      349.79     35.67 o 
   5   8   4       97.25      134.77     15.32 o 
   6   8   4      237.12      299.29     20.69 o 
   7   8   4      169.28      181.66     45.95 o 
   8   8   4      231.62      255.30     22.39 o 
 -12   9   4        0.00        5.69     14.39 o 
 -11   9   4        2.56       -0.04     12.87 o 
 -10   9   4       14.58       17.74     13.10 o 
  -9   9   4        0.23       -3.44     10.61 o 
  -8   9   4        4.67        4.99     10.11 o 
  -7   9   4        0.08        6.30      7.17 o 
  -6   9   4      176.39      186.92     14.67 o 
  -5   9   4      410.57      423.13     14.65 o 
  -4   9   4       18.48       16.15      5.49 o 
  -3   9   4      716.17      739.08     21.52 o 
  -2   9   4       13.48        6.73      5.23 o 
  -1   9   4      328.08      314.45     13.43 o 
   0   9   4       36.95       51.24     10.03 o 
   1   9   4      224.76      223.20     15.42 o 
   2   9   4       58.89       36.22     11.37 o 
   3   9   4       18.70        1.07     20.91 o 
   4   9   4        0.54      -19.03     21.12 o 
   5   9   4       51.41       59.12     19.64 o 
   6   9   4        9.15       15.64     14.13 o 
   7   9   4       10.14       24.46     13.92 o 
   8   9   4        0.35       10.30     17.29 o 
 -11  10   4       76.30       76.91     17.59 o 
 -10  10   4      419.91      350.10     27.42 o 
  -9  10   4      221.75      238.55     21.97 o 
  -8  10   4        2.45       -1.36     10.10 o 
  -7  10   4      372.05      359.78     21.46 o 
  -6  10   4      232.04      249.56     16.72 o 
  -5  10   4      567.04      556.31     17.41 o 
  -4  10   4        1.90       -6.23      5.06 o 
  -3  10   4      490.77      517.52     19.48 o 
  -2  10   4      345.40      377.15     16.45 o 
  -1  10   4      546.92      590.85     22.45 o 
   0  10   4     2361.67     2443.24     50.25 o 
   1  10   4      317.10      270.94     19.29 o 
   2  10   4      592.55      633.21     55.77 o 
   3  10   4      226.17      213.68     35.64 o 
   4  10   4       44.10       39.91     25.64 o 
   5  10   4      299.01      286.87     28.96 o 
   6  10   4        5.63       27.95     18.95 o 
   7  10   4       14.66        8.79     20.24 o 
 -11  11   4       11.18       -0.88     13.58 o 
 -10  11   4       12.94       17.67     13.72 o 
  -9  11   4        9.10        8.42     12.34 o 
  -8  11   4      143.69      127.95     17.06 o 
  -7  11   4       29.52       36.00     12.70 o 
  -6  11   4        5.53        2.70      8.75 o 
  -5  11   4        2.72        5.74      8.07 o 
  -4  11   4        0.61       -0.24      6.12 o 
  -3  11   4       62.23       50.63     13.33 o 
  -2  11   4       93.59       93.05     14.15 o 
  -1  11   4       10.54        1.66      8.53 o 
   0  11   4      539.87      448.04     23.74 o 
   1  11   4       24.79       21.28     13.24 o 
   2  11   4       43.89       82.71     25.79 o 
   3  11   4      174.65      134.93     30.46 o 
   4  11   4       12.96       28.11     17.22 o 
   5  11   4        0.56        4.38     16.31 o 
   6  11   4        5.15       20.45     19.02 o 
   7  11   4        0.49       -9.19     20.51 o 
 -10  12   4       63.20       31.93     14.91 o 
  -9  12   4      214.78      202.33     21.70 o 
  -8  12   4       28.99       16.85     12.93 o 
  -7  12   4        1.17        3.17     11.03 o 
  -6  12   4      155.85      160.62     17.22 o 
  -5  12   4      331.20      341.48     18.87 o 
  -4  12   4      484.39      482.19     19.86 o 
  -3  12   4       52.09       81.64     15.15 o 
  -2  12   4        1.50       -2.26     10.10 o 
  -1  12   4      118.90      127.44     27.21 o 
   0  12   4      883.61      954.33     33.92 o 
   1  12   4      261.94      187.46     33.74 o 
   2  12   4       78.32      116.33     28.77 o 
   3  12   4       68.41       92.44     30.15 o 
   4  12   4       74.10       69.27     28.21 o 
   5  12   4       41.67       -0.83     26.74 o 
   6  12   4        2.16        7.89     25.08 o 
  -9  13   4        0.25      -15.84     12.64 o 
  -8  13   4       10.42       12.95     13.03 o 
  -7  13   4       16.96        8.35     11.79 o 
  -6  13   4       20.80        8.85     13.13 o 
  -5  13   4       42.40       36.93     10.50 o 
  -4  13   4        1.01        8.81      8.12 o 
  -3  13   4       23.41       26.44     12.89 o 
  -2  13   4       24.27       15.64     11.78 o 
  -1  13   4       98.29       81.81     43.67 o 
   0  13   4      317.08      293.53     40.56 o 
  -9  14   4       21.28       34.85     18.93 o 
  -8  14   4        9.62        9.35     12.98 o 
  -7  14   4       56.65       65.48     15.91 o 
  -6  14   4        2.72        4.55     12.92 o 
  -5  14   4      497.68      544.14     31.82 o 
  -4  14   4      416.74      434.98     41.15 o 
  -3  14   4      187.84      133.11     43.72 o 
  -2  14   4      525.34      497.22     39.57 o 
  -1  14   4      204.06      170.54     25.30 o 
   0  14   4      500.92      400.13     48.48 o 
  -8  15   4       14.44       26.28     17.01 o 
  -7  15   4       63.28       54.81     18.41 o 
  -6  15   4        3.29      -16.03     13.28 o 
  -5  15   4       21.20       16.10     19.03 o 
  -4  15   4       18.80        6.85     11.17 o 
  -3  15   4        5.93       11.87     17.14 o 
  -2  15   4        1.49      -10.57     15.80 o 
  -1  15   4        5.37       14.01     27.94 o 
   0  15   4        4.02      -12.34     21.80 o 
  -6  16   4       34.59       13.59     16.19 o 
  -5  16   4      182.64      122.53     20.01 o 
  -4  16   4      155.42       94.53     35.64 o 
  -3  16   4      258.60      228.94     43.04 o 
  -2  16   4      687.44      713.06    121.04 o 
  -1  16   4      295.42      250.36     31.79 o 
  -5  17   4       50.00       40.64     16.05 o 
  -4  17   4        2.27      -23.24     24.07 o 
  -3  17   4        0.20      -13.48     26.00 o 
  -2  17   4       19.54       29.83     22.24 o 
  -1  17   4       18.14       13.52     20.29 o 
 -13   1   5       95.75       63.99     19.83 o 
 -12   1   5       69.51       47.31     13.95 o 
 -11   1   5      370.50      428.23     45.52 o 
 -10   1   5        5.84       20.07     13.24 o 
  -9   1   5      783.76      784.33     23.57 o 
  -8   1   5      114.58      111.34      9.69 o 
  -7   1   5     1844.30     1790.17     32.17 o 
  -6   1   5     3225.75     3148.70     39.60 o 
  -5   1   5     4057.12     3889.73     40.97 o 
  -4   1   5     4452.84     4326.87     44.50 o 
  -3   1   5      185.85      169.64      5.87 o 
  -2   1   5     1600.84     1554.12     21.60 o 
  -1   1   5      773.56      746.57     15.05 o 
   0   1   5     1032.65     1010.70     19.28 o 
   1   1   5      605.56      586.74     14.57 o 
   2   1   5     1868.68     1870.93     30.99 o 
   3   1   5      142.67      130.62      8.36 o 
   4   1   5      416.81      413.48     13.95 o 
   5   1   5      521.54      498.34     24.49 o 
   6   1   5      266.09      271.85     21.13 o 
   7   1   5      648.24      620.58     29.56 o 
   8   1   5       11.77       23.05     14.14 o 
 -13   2   5        1.20        3.93     13.41 o 
 -12   2   5        0.02       -3.96     10.70 o 
 -11   2   5       44.25       29.36     11.79 o 
 -10   2   5      431.05      380.85     21.75 o 
  -9   2   5        9.95        1.42      7.51 o 
  -8   2   5       88.41       87.66      9.05 o 
  -7   2   5      443.14      463.70     17.10 o 
  -6   2   5      238.84      238.56      9.21 o 
  -5   2   5      106.04      111.32      5.71 o 
  -4   2   5      431.82      426.55     11.01 o 
  -3   2   5     1074.02     1093.10     14.50 o 
  -2   2   5      106.15      115.14      8.67 o 
  -1   2   5      234.73      244.52     11.02 o 
   0   2   5       32.86       24.86      4.86 o 
   1   2   5     1016.31     1035.74     19.56 o 
   2   2   5      531.18      543.47     16.04 o 
   3   2   5       72.19       73.95      7.56 o 
   4   2   5      156.61      169.17     15.87 o 
   5   2   5      101.85      113.68     14.58 o 
   6   2   5        0.03       -4.29     10.59 o 
   7   2   5        5.41        9.24     12.31 o 
   8   2   5        0.29        3.51     13.74 o 
 -13   3   5        1.04      -13.54     13.10 o 
 -12   3   5      102.42      126.45     16.47 o 
 -11   3   5      472.77      463.93     25.25 o 
 -10   3   5      440.15      486.12     22.70 o 
  -9   3   5      127.60      128.06     16.74 o 
  -8   3   5       38.07       50.90      7.33 o 
  -7   3   5      188.46      214.44     13.05 o 
  -6   3   5      247.78      263.12     12.83 o 
  -5   3   5     2770.70     2634.08     32.07 o 
  -4   3   5      461.09      397.83     11.31 o 
  -3   3   5      280.14      266.74      9.18 o 
  -2   3   5      694.97      698.68     11.56 o 
  -1   3   5      286.13      273.51      9.94 o 
   0   3   5      387.95      365.21     11.95 o 
   1   3   5      929.71      881.52     20.72 o 
   2   3   5      268.05      262.43     13.78 o 
   3   3   5        1.75        3.81      5.78 o 
   4   3   5      115.40      119.38     17.76 o 
   5   3   5       60.51       72.44     23.45 o 
   6   3   5      160.18      207.63     25.72 o 
   7   3   5       71.42       78.74     19.10 o 
   8   3   5       25.04       40.20     15.37 o 
 -13   4   5       35.55       36.84     14.60 o 
 -12   4   5        1.90        4.75     11.90 o 
 -11   4   5        3.72        0.77      9.47 o 
 -10   4   5       17.16       25.40      9.77 o 
  -9   4   5      162.93      146.37     13.18 o 
  -8   4   5      493.56      536.11     23.70 o 
  -7   4   5      296.11      302.68     12.87 o 
  -6   4   5      240.58      251.78     11.97 o 
  -5   4   5      514.53      516.65     11.74 o 
  -4   4   5      151.24      167.75      9.52 o 
  -3   4   5       30.24       39.56      3.95 o 
  -2   4   5      508.56      515.16     11.45 o 
  -1   4   5      254.50      271.38     10.45 o 
   0   4   5      654.90      696.26     27.03 o 
   1   4   5       14.84        5.26      5.63 o 
   2   4   5       32.03       36.44      7.34 o 
   3   4   5       71.77       69.69      9.91 o 
   4   4   5        4.30       -7.89      8.55 o 
   5   4   5       90.07      114.09     24.78 o 
   6   4   5       82.77       64.32     14.71 o 
   7   4   5        3.80        1.71     12.50 o 
   8   4   5       83.93       71.39     17.43 o 
 -13   5   5       32.44       38.32     14.56 o 
 -12   5   5      163.73      158.62     18.67 o 
 -11   5   5       96.16       91.52     13.69 o 
 -10   5   5      248.76      274.70     17.70 o 
  -9   5   5       24.92       24.44      8.70 o 
  -8   5   5       35.88       55.39     13.29 o 
  -7   5   5      523.00      544.52     16.51 o 
  -6   5   5      302.90      325.58     10.10 o 
  -5   5   5     1218.45     1177.05     19.48 o 
  -4   5   5     1242.05     1253.00     21.09 o 
  -3   5   5     1900.28     1841.44     26.40 o 
  -2   5   5      722.88      775.04     17.47 o 
  -1   5   5      117.51      105.14     10.60 o 
   0   5   5     1427.23     1467.20     45.99 o 
   1   5   5       54.92       63.52      8.65 o 
   2   5   5       11.61        8.99      6.70 o 
   3   5   5       14.51       11.47      9.14 o 
   4   5   5        1.83        5.95     11.67 o 
   5   5   5      275.74      322.70     21.09 o 
   6   5   5      359.32      343.64     22.95 o 
   7   5   5      176.05      204.62     20.73 o 
   8   5   5       71.40       49.85     16.75 o 
 -12   6   5        4.39        4.58     14.16 o 
 -11   6   5        4.90       20.15     13.00 o 
 -10   6   5       35.61       40.36     11.50 o 
  -9   6   5        2.39       -4.56      8.29 o 
  -8   6   5      129.65      124.65     30.74 o 
  -7   6   5       47.75       38.81      7.00 o 
  -6   6   5      199.96      199.07      9.73 o 
  -5   6   5       32.78       36.31      5.61 o 
  -4   6   5        3.84        5.90      5.45 o 
  -3   6   5        2.71        1.37      5.15 o 
  -2   6   5      167.76      174.32      8.64 o 
  -1   6   5       67.84       72.80      8.66 o 
   0   6   5      536.35      562.38     23.23 o 
   1   6   5      159.86      156.80     11.88 o 
   2   6   5        8.78        5.87      8.33 o 
   3   6   5       85.14       77.69     14.50 o 
   4   6   5      306.84      275.72     42.07 o 
   5   6   5      177.97      178.79     17.71 o 
   6   6   5       20.71       29.84     13.24 o 
   7   6   5       11.02        2.83     13.45 o 
   8   6   5       45.03        5.08     16.95 o 
 -12   7   5      179.81      166.94     35.29 o 
 -11   7   5      119.67      116.39     18.55 o 
 -10   7   5      179.88      136.22     15.25 o 
  -9   7   5      642.52      697.24     28.05 o 
  -8   7   5       72.56       68.13     11.55 o 
  -7   7   5      636.76      706.55     25.69 o 
  -6   7   5     1726.77     1678.69     28.79 o 
  -5   7   5     1798.13     1816.08     29.53 o 
  -4   7   5     1238.03     1216.11     30.95 o 
  -3   7   5      625.36      658.97     23.56 o 
  -2   7   5      591.18      616.93     19.83 o 
  -1   7   5     1669.40     1678.95     33.78 o 
   0   7   5     1046.91     1052.76     35.12 o 
   1   7   5       93.70      105.46     12.13 o 
   2   7   5       47.27       56.13     10.82 o 
   3   7   5      158.06      175.78     26.41 o 
   4   7   5      617.45      681.63     30.13 o 
   5   7   5     1345.24     1427.98     38.48 o 
   6   7   5      185.55      233.54     20.89 o 
   7   7   5      267.29      313.17     23.96 o 
 -12   8   5        9.72       10.99     16.61 o 
 -11   8   5        5.60      -15.63     14.67 o 
 -10   8   5       12.61        3.85     11.99 o 
  -9   8   5       11.14        9.61      9.69 o 
  -8   8   5       13.55        2.68      8.42 o 
  -7   8   5       44.97       39.22      8.64 o 
  -6   8   5      459.76      438.18     14.38 o 
  -5   8   5       34.13       44.77      7.28 o 
  -4   8   5       20.03       27.80      8.61 o 
  -3   8   5      415.00      433.17     28.31 o 
  -2   8   5      302.76      308.67     26.40 o 
  -1   8   5      193.46      160.58     13.92 o 
   0   8   5        0.02       -0.55     11.06 o 
   1   8   5      344.12      361.87     28.00 o 
   2   8   5       29.42       55.72     27.39 o 
   3   8   5       13.93        3.62     21.98 o 
   4   8   5       23.42       12.79     15.63 o 
   5   8   5        3.85        8.46     12.57 o 
   6   8   5        4.73       -3.14     13.02 o 
   7   8   5        0.13       -2.11     13.93 o 
 -11   9   5      130.70      158.51     20.62 o 
 -10   9   5      296.77      306.10     55.08 o 
  -9   9   5      310.38      307.41     26.69 o 
  -8   9   5       80.48       67.26     15.20 o 
  -7   9   5      340.17      366.87     21.27 o 
  -6   9   5      684.81      689.68     19.50 o 
  -5   9   5     1656.62     1635.36     30.29 o 
  -4   9   5     1937.23     1909.09     62.87 o 
  -3   9   5      962.37      945.44     33.58 o 
  -2   9   5     1297.02     1390.27     57.29 o 
  -1   9   5      469.00      467.78     48.77 o 
   0   9   5     2789.81     2945.46     80.58 o 
   1   9   5      220.95      158.74     22.10 o 
   2   9   5       22.86      -13.29     20.75 o 
   3   9   5      220.14      269.13     40.34 o 
   4   9   5      287.17      297.58     44.03 o 
   5   9   5      495.80      454.96     49.00 o 
   6   9   5      104.91      111.96     31.04 o 
   7   9   5      253.43      246.72     67.60 o 
 -11  10   5       11.44       14.52     14.32 o 
 -10  10   5        3.26       -3.88     11.86 o 
  -9  10   5       86.91       79.47     15.79 o 
  -8  10   5       52.68       52.77     18.78 o 
  -7  10   5        4.26        3.52      8.92 o 
  -6  10   5        0.01        1.44      8.15 o 
  -5  10   5       15.86       19.81     13.65 o 
  -4  10   5        4.09       10.35     13.29 o 
  -3  10   5       12.84       -4.25     14.29 o 
  -2  10   5        8.72       -1.73     12.56 o 
  -1  10   5       32.37       21.15     13.45 o 
   0  10   5       15.93       16.95     19.65 o 
   1  10   5        0.04       14.98     21.86 o 
   2  10   5       14.37       19.28     22.47 o 
   3  10   5       89.90       66.53     29.72 o 
   4  10   5        8.41       -4.27     23.61 o 
   5  10   5        4.28      -11.45     17.50 o 
   6  10   5       10.71       22.28     20.92 o 
 -10  11   5       69.93       77.12     17.54 o 
  -9  11   5      212.43      269.72     23.72 o 
  -8  11   5      128.19      151.47     16.79 o 
  -7  11   5      241.47      279.37     18.78 o 
  -6  11   5        2.85       11.51      8.88 o 
  -5  11   5      492.23      407.95     29.31 o 
  -4  11   5       11.57        4.89     11.08 o 
  -3  11   5      178.56      200.48     24.05 o 
  -2  11   5      337.31      278.47     26.81 o 
  -1  11   5       77.09      106.63     19.68 o 
   0  11   5      717.08      753.03     57.26 o 
   1  11   5       91.60      109.30     30.49 o 
   2  11   5       16.52       44.09     25.82 o 
   3  11   5        1.04       -8.07     22.38 o 
   4  11   5       24.66       29.44     27.51 o 
   5  11   5      159.38      174.72     27.56 o 
   6  11   5       52.15       40.46     22.69 o 
 -10  12   5       33.90        6.83     14.79 o 
  -9  12   5        1.02       10.76     13.59 o 
  -8  12   5       46.20       40.39     13.36 o 
  -7  12   5       54.61       31.79     11.34 o 
  -6  12   5       11.24        2.58      9.27 o 
  -5  12   5      203.68      193.23     20.49 o 
  -4  12   5        3.49        4.42     12.13 o 
  -3  12   5      459.51      450.47     47.22 o 
  -2  12   5       18.79       27.55     14.45 o 
  -1  12   5      246.05      292.14     28.47 o 
   0  12   5        0.74       11.02     23.24 o 
   1  12   5      259.86      201.21     37.82 o 
   2  12   5       28.16       56.77     28.40 o 
   3  12   5        0.16      -31.87     24.10 o 
   4  12   5       72.67      100.22     22.62 o 
   5  12   5       46.44       57.44     22.06 o 
  -9  13   5        4.99       18.74     14.12 o 
  -8  13   5       39.82       38.64     17.64 o 
  -7  13   5      367.98      359.99     36.68 o 
  -6  13   5      272.63      302.81     18.67 o 
  -5  13   5      223.96      242.26     25.55 o 
  -4  13   5      282.11      284.38     29.05 o 
  -3  13   5      235.17      299.00     37.27 o 
  -2  13   5      160.74      150.07     23.47 o 
  -1  13   5       72.29       76.07     19.41 o 
   0  13   5      409.04      522.56     50.60 o 
   1  13   5        3.07       -4.42     25.94 o 
   2  13   5        1.07       36.78     28.61 o 
   3  13   5       23.62       37.46     30.98 o 
   4  13   5       76.07       50.50     33.31 o 
  -8  14   5       21.62       13.81     13.97 o 
  -7  14   5       75.28       48.69     15.24 o 
  -6  14   5       76.94       49.52     11.71 o 
  -5  14   5        3.93       -0.52     13.47 o 
  -4  14   5       57.81       51.64     15.61 o 
  -3  14   5        8.66       26.84     31.36 o 
  -2  14   5      100.02       49.95     25.67 o 
  -1  14   5        0.16       19.80     22.93 o 
  -7  15   5      241.32      214.74     33.37 o 
  -6  15   5      303.17      296.45     48.48 o 
  -5  15   5      540.50      529.82     42.61 o 
  -4  15   5      299.33      261.60     32.70 o 
  -3  15   5       39.87       27.26     28.24 o 
  -2  15   5       76.98      128.08     33.13 o 
  -1  15   5      174.80      214.26     40.10 o 
  -5  16   5       13.48       24.59     31.38 o 
  -4  16   5        4.15       -5.17     18.94 o 
  -3  16   5        5.00       37.21     31.78 o 
  -2  16   5        7.86       -2.06     25.42 o 
  -1  16   5       36.97       17.44     27.29 o 
 -13   0   6        7.29        5.02     19.18 o 
 -12   0   6      283.66      276.94     31.62 o 
 -11   0   6      979.17      816.25     43.88 o 
 -10   0   6      553.26      610.23     37.44 o 
  -9   0   6     2028.98     2058.32    116.62 o 
  -8   0   6      765.36      665.59     40.13 o 
  -7   0   6     1498.17     1475.83     41.25 o 
  -6   0   6     1075.58     1043.92     28.05 o 
  -5   0   6       22.74       23.65      6.90 o 
  -4   0   6      329.30      319.53     19.40 o 
  -3   0   6      459.08      434.02     19.68 o 
  -2   0   6     2309.07     2389.52     72.19 o 
  -1   0   6      840.69      779.88     24.22 o 
   0   0   6      901.55      816.14     25.50 o 
   1   0   6     1783.89     1730.16     57.37 o 
   2   0   6      866.02      871.97     71.41 o 
   3   0   6      365.89      407.34     45.38 o 
   4   0   6     1044.24     1080.16     47.26 o 
   5   0   6      313.79      298.16     31.51 o 
   6   0   6      505.69      420.42     37.15 o 
   7   0   6       71.66      109.29     26.12 o 
 -13   1   6        3.35        9.84     13.69 o 
 -12   1   6        0.81        9.90     12.75 o 
 -11   1   6        2.14       -0.93     10.65 o 
 -10   1   6       21.65        2.74      9.55 o 
  -9   1   6      312.32      315.10     24.39 o 
  -8   1   6        1.56        5.12      7.02 o 
  -7   1   6       15.88       23.60      6.62 o 
  -6   1   6        6.76        8.14      4.62 o 
  -5   1   6      711.06      717.91     15.33 o 
  -4   1   6      131.89      138.49      7.35 o 
  -3   1   6        6.97        4.76      4.18 o 
  -2   1   6       51.53       44.20      6.98 o 
  -1   1   6        8.58       10.27      4.94 o 
   0   1   6      230.79      211.86     12.15 o 
   1   1   6      341.66      350.34     16.45 o 
   2   1   6        5.01       -2.74      9.12 o 
   3   1   6       42.91       21.33     11.83 o 
   4   1   6        6.43       18.40     10.45 o 
   5   1   6       35.79       35.44     12.54 o 
   6   1   6        9.37       28.08     14.02 o 
   7   1   6        7.19       12.49     14.09 o 
 -13   2   6       20.93       23.07     14.87 o 
 -12   2   6       92.57       82.56     15.21 o 
 -11   2   6      189.58      198.14     23.74 o 
 -10   2   6      505.53      526.60     33.89 o 
  -9   2   6      404.67      428.99     21.72 o 
  -8   2   6      543.55      554.61     18.04 o 
  -7   2   6     1388.04     1241.61     26.00 o 
  -6   2   6      779.27      735.76     18.63 o 
  -5   2   6     1848.68     1820.42     27.43 o 
  -4   2   6      556.55      549.47     13.71 o 
  -3   2   6       66.86       55.02      6.03 o 
  -2   2   6      568.86      562.45     12.93 o 
  -1   2   6      653.49      654.22     16.75 o 
   0   2   6      181.10      164.79     12.41 o 
   1   2   6       39.23       37.73      7.72 o 
   2   2   6      230.48      235.86     25.40 o 
   3   2   6       21.33        6.55     10.99 o 
   4   2   6      158.87      201.62     18.06 o 
   5   2   6     1349.68     1399.23     40.02 o 
   6   2   6      321.56      300.74     25.48 o 
   7   2   6      355.58      366.04     30.92 o 
 -13   3   6       10.63       14.36     12.95 o 
 -12   3   6        2.98        4.23     12.48 o 
 -11   3   6        3.25        5.88     10.94 o 
 -10   3   6        5.64        0.97      9.86 o 
  -9   3   6      240.30      243.80     17.72 o 
  -8   3   6      688.94      675.29     19.57 o 
  -7   3   6      142.63      150.21     10.41 o 
  -6   3   6        0.67       -5.62      4.79 o 
  -5   3   6        0.37        2.10      5.38 o 
  -4   3   6      173.61      185.85     10.06 o 
  -3   3   6       48.44       44.45      7.32 o 
  -2   3   6      549.14      538.17     20.86 o 
  -1   3   6      222.52      207.08     18.46 o 
   0   3   6       31.54       31.63      7.37 o 
   1   3   6       80.63       78.53      9.39 o 
   2   3   6       71.29       69.72     18.19 o 
   3   3   6        8.44      -10.79     10.68 o 
   4   3   6        0.88      -10.62     10.05 o 
   5   3   6       35.44       27.41     17.46 o 
   6   3   6       65.90       63.74     28.51 o 
   7   3   6        0.11        9.39     14.64 o 
 -12   4   6       80.14       78.77     21.54 o 
 -11   4   6      228.83      318.00     24.12 o 
 -10   4   6      305.12      351.84     21.75 o 
  -9   4   6      627.83      623.87     25.20 o 
  -8   4   6       34.18       30.25      8.19 o 
  -7   4   6      634.90      626.87     21.81 o 
  -6   4   6      849.71      773.22     19.03 o 
  -5   4   6      440.04      448.17     16.38 o 
  -4   4   6      125.94      125.01      9.22 o 
  -3   4   6       57.96       70.92     10.85 o 
  -2   4   6      412.64      413.11     30.60 o 
  -1   4   6      241.84      233.62     12.17 o 
   0   4   6      258.13      255.83     13.09 o 
   1   4   6       39.31       35.09      7.88 o 
   2   4   6       76.98       82.18     10.66 o 
   3   4   6        2.17        8.37     11.91 o 
   4   4   6      523.71      535.54     30.81 o 
   5   4   6      145.73      187.04     18.93 o 
   6   4   6      237.08      254.53     22.59 o 
   7   4   6      161.53      170.88     20.78 o 
 -12   5   6        0.29       12.36     12.38 o 
 -11   5   6       25.24       13.22     10.34 o 
 -10   5   6      280.15      306.78     29.57 o 
  -9   5   6       96.88      135.44     14.42 o 
  -8   5   6      433.92      458.07     20.77 o 
  -7   5   6       47.52       44.97      7.67 o 
  -6   5   6      176.43      182.68     10.15 o 
  -5   5   6       43.14       46.51      7.27 o 
  -4   5   6       62.96       54.19     11.63 o 
  -3   5   6       89.04       96.52     10.47 o 
  -2   5   6       62.58       67.30     12.81 o 
  -1   5   6      649.71      593.01     26.85 o 
   0   5   6      195.69      203.74     18.52 o 
   1   5   6       21.64       10.73     13.41 o 
   2   5   6       16.10       21.29     11.66 o 
   3   5   6      237.76      267.73     29.33 o 
   4   5   6      106.69      111.94     22.00 o 
   5   5   6        2.07      -13.73     11.59 o 
   6   5   6        6.47        0.99     14.03 o 
 -12   6   6       70.42       64.63     18.14 o 
 -11   6   6      273.18      308.79     22.44 o 
 -10   6   6      178.69      179.36     17.35 o 
  -9   6   6      477.60      492.48     29.97 o 
  -8   6   6      148.27      199.70     17.76 o 
  -7   6   6     1202.92     1176.24     30.35 o 
  -6   6   6      803.30      848.29     31.41 o 
  -5   6   6     1939.67     1926.57     90.58 o 
  -4   6   6      506.48      549.80     28.14 o 
  -3   6   6      142.94      144.01     24.87 o 
  -2   6   6       41.78       65.56     16.73 o 
  -1   6   6        3.27       -7.16     10.03 o 
   0   6   6      419.57      418.81     25.60 o 
   1   6   6        8.92       10.48     11.00 o 
   2   6   6      436.93      473.76     25.86 o 
   3   6   6      805.06      875.32     34.21 o 
   4   6   6      343.95      335.71     25.62 o 
   5   6   6      386.23      460.84     26.44 o 
   6   6   6       69.79       96.28     18.09 o 
 -12   7   6        0.63        0.23     12.86 o 
 -11   7   6       16.33       11.30     12.29 o 
 -10   7   6       19.26       15.37     11.35 o 
  -9   7   6       10.35        6.94     11.44 o 
  -8   7   6       27.99       19.36     10.76 o 
  -7   7   6        0.89       -0.27      8.67 o 
  -6   7   6       79.32       80.57     17.23 o 
  -5   7   6       15.56       11.81     12.48 o 
  -4   7   6       33.01       26.17     11.09 o 
  -3   7   6      378.53      367.99     21.58 o 
  -2   7   6       40.44       19.48      9.56 o 
  -1   7   6        3.41        8.40     14.80 o 
   0   7   6      383.11      312.84     41.94 o 
   1   7   6       16.01      -12.50     22.04 o 
   2   7   6        2.17        4.46     13.78 o 
   3   7   6        0.34       -3.44     12.47 o 
   4   7   6        2.17       -6.17     13.46 o 
   5   7   6        1.71       20.91     13.53 o 
   6   7   6        2.42       10.52     14.73 o 
 -11   8   6      203.29      197.17     27.39 o 
 -10   8   6      237.08      292.97     21.97 o 
  -9   8   6      456.62      482.60     24.35 o 
  -8   8   6      643.11      660.12     29.47 o 
  -7   8   6      646.23      666.55     35.06 o 
  -6   8   6      521.98      643.27     38.29 o 
  -5   8   6     2167.68     2204.59     56.25 o 
  -4   8   6      194.07      197.81     18.19 o 
  -3   8   6      418.63      475.20     25.12 o 
  -2   8   6       16.13       -2.95      8.74 o 
  -1   8   6       64.36        2.30     21.21 o 
   0   8   6     3573.51     3703.68    144.29 o 
   1   8   6      347.09      380.54     47.53 o 
   2   8   6      613.79      664.80     59.71 o 
   3   8   6      413.66      307.72     44.85 o 
   4   8   6      417.04      479.86     56.83 o 
   5   8   6      596.42      486.40     39.98 o 
   6   8   6       54.23       87.84     21.23 o 
 -11   9   6        3.02      -10.29     12.45 o 
 -10   9   6       13.45       11.53     11.74 o 
  -9   9   6       91.34       82.18     14.65 o 
  -8   9   6       38.51       43.62     14.44 o 
  -7   9   6       25.99        8.41      9.88 o 
  -6   9   6        0.90        2.20     10.43 o 
  -5   9   6      162.57      194.16     19.33 o 
  -4   9   6       11.70       34.20     15.46 o 
  -3   9   6       10.74        8.07     12.02 o 
  -2   9   6       10.60       11.62     12.38 o 
  -1   9   6      109.91      116.23     31.07 o 
   0   9   6      111.42      144.85     33.74 o 
   1   9   6       17.50        0.77     23.39 o 
   2   9   6        3.29       23.00     24.62 o 
   3   9   6        9.77       17.62     25.88 o 
   4   9   6        4.59       41.42     28.71 o 
   5   9   6        1.63       12.24     19.60 o 
 -10  10   6       63.49       64.87     14.50 o 
  -9  10   6      109.41      120.70     15.70 o 
  -8  10   6       94.84       81.71     12.94 o 
  -7  10   6      371.22      389.54     25.80 o 
  -6  10   6      646.85      691.62     56.70 o 
  -5  10   6      529.84      562.76    106.23 o 
  -4  10   6      813.00      753.65     40.79 o 
  -3  10   6       26.95       23.79     24.55 o 
  -2  10   6        9.78       -7.70     12.03 o 
  -1  10   6       85.93      134.22     33.28 o 
   0  10   6      358.68      472.92     50.96 o 
   1  10   6      210.45      247.30     42.31 o 
   2  10   6        1.50       26.25     27.82 o 
   3  10   6      155.47      149.82     37.73 o 
   4  10   6      204.02      183.62     40.89 o 
   5  10   6      284.93      274.04     33.74 o 
 -10  11   6       29.44       42.11     15.21 o 
  -9  11   6        2.79       -1.50     11.12 o 
  -8  11   6       70.89      100.37     16.16 o 
  -7  11   6        0.18        9.74     12.72 o 
  -6  11   6       13.38       22.12     16.12 o 
  -5  11   6      111.70       60.44     18.98 o 
  -4  11   6        0.46      -15.71     13.91 o 
  -3  11   6       99.69       70.12     18.31 o 
  -2  11   6       93.63       94.11     19.89 o 
  -1  11   6        5.85       -2.12     25.17 o 
   0  11   6      189.74      140.30     35.06 o 
   1  11   6       10.11       29.38     28.64 o 
   2  11   6        0.63       11.51     25.14 o 
   3  11   6       15.29       20.23     28.37 o 
   4  11   6        5.87      -13.39     26.96 o 
  -9  12   6       53.63       83.68     19.47 o 
  -8  12   6       22.70       21.04     11.50 o 
  -7  12   6       82.02      113.61     24.13 o 
  -6  12   6      149.91      180.82     26.55 o 
  -5  12   6      372.20      372.13     34.08 o 
  -4  12   6      145.93      231.54     32.67 o 
  -3  12   6       12.34        7.54     17.04 o 
  -2  12   6       53.93       83.59     21.05 o 
  -1  12   6        6.42       -2.21     26.59 o 
   0  12   6       46.29       85.81     31.44 o 
   1  12   6        4.14       -1.01     26.34 o 
   2  12   6       90.03      108.65     33.92 o 
   3  12   6       50.84       77.86     34.78 o 
  -8  13   6      163.64      153.69     22.21 o 
  -7  13   6        1.06       -3.40     17.02 o 
  -6  13   6        0.51       -0.47     16.43 o 
  -5  13   6        1.94      -14.38     28.48 o 
  -4  13   6        2.06        9.08     16.55 o 
  -3  13   6       20.96        3.07     16.76 o 
  -2  13   6       13.06       19.25     17.88 o 
  -1  13   6       53.90       58.45     29.35 o 
   0  13   6        1.02       68.89     29.50 o 
   1  13   6       45.36       76.63     32.11 o 
   2  13   6        6.32       64.13     34.88 o 
  -7  14   6      138.61      125.46     21.99 o 
  -6  14   6      100.99       94.88     24.97 o 
  -5  14   6      207.22      170.33     41.17 o 
  -4  14   6       45.36       61.23     24.42 o 
  -3  14   6       15.74       16.93     18.29 o 
  -2  14   6       54.92       87.76     22.39 o 
  -1  14   6       56.82       74.51     34.78 o 
   0  14   6      241.32      156.61     39.39 o 
   1  14   6      132.67       92.29     38.93 o 
  -5  15   6       18.18        0.95     27.60 o 
  -4  15   6       19.23      -24.13     24.84 o 
  -3  15   6       13.09       77.24     30.18 o 
  -2  15   6        0.00       23.06     26.80 o 
 -12   1   7      447.76      464.79     27.42 o 
 -11   1   7      586.95      593.45     28.72 o 
 -10   1   7      883.67      862.08     31.11 o 
  -9   1   7      225.74      244.87     21.46 o 
  -8   1   7      107.20       99.81     11.94 o 
  -7   1   7      903.31      980.87     27.43 o 
  -6   1   7      850.92      879.45     23.75 o 
  -5   1   7     1198.09     1135.01     31.77 o 
  -4   1   7      223.38      280.29     26.38 o 
  -3   1   7       19.68       38.35     14.66 o 
  -2   1   7      968.90      940.74     53.99 o 
  -1   1   7      866.62      865.35     63.95 o 
   0   1   7      433.35      397.61     23.58 o 
   1   1   7     1162.01     1081.91     52.17 o 
   2   1   7      909.26      924.54     44.85 o 
   3   1   7       92.71       77.22     17.37 o 
   4   1   7      313.67      305.61     22.68 o 
   5   1   7      154.94      169.17     20.25 o 
   6   1   7      257.00      272.90     24.97 o 
 -12   2   7       31.13       50.04     14.43 o 
 -11   2   7        8.19       -0.12     11.24 o 
 -10   2   7        0.94       -5.59     10.06 o 
  -9   2   7      127.58      133.22     14.30 o 
  -8   2   7       54.99       50.86     10.35 o 
  -7   2   7       83.50       89.82     11.57 o 
  -6   2   7      149.88      155.59     15.58 o 
  -5   2   7      126.69      131.54     13.35 o 
  -4   2   7       19.37       15.23     13.98 o 
  -3   2   7      192.86      226.08     24.68 o 
  -2   2   7        9.68       15.94     12.21 o 
  -1   2   7      119.49      133.09     16.97 o 
   0   2   7       19.90        7.04      9.99 o 
   1   2   7       17.11       27.74     13.27 o 
   2   2   7       29.00        3.94     15.81 o 
   3   2   7       19.14       12.57     13.05 o 
   4   2   7        1.69        1.97     12.24 o 
   5   2   7        1.30      -10.36     12.56 o 
 -12   3   7      221.73      208.06     20.28 o 
 -11   3   7      331.68      304.35     22.04 o 
 -10   3   7      172.62      223.80     32.04 o 
  -9   3   7      559.43      554.09     23.80 o 
  -8   3   7        2.55       -3.74      7.51 o 
  -7   3   7      230.94      234.61     14.80 o 
  -6   3   7      132.32      136.07     15.10 o 
  -5   3   7      228.56      210.38     16.74 o 
  -4   3   7      481.18      524.27     21.46 o 
  -3   3   7       55.00       71.77     17.66 o 
  -2   3   7       77.57       71.79     14.34 o 
  -1   3   7        6.04       12.31     10.67 o 
   0   3   7      607.87      726.86     32.79 o 
   1   3   7      156.30      166.29     30.42 o 
   2   3   7      700.64      622.33     41.77 o 
   3   3   7      263.85      316.31     26.09 o 
   4   3   7       73.46       68.07     15.41 o 
   5   3   7      250.35      241.33     22.33 o 
 -12   4   7        6.23       15.20     13.06 o 
 -11   4   7      208.99      209.44     19.67 o 
 -10   4   7       75.24       64.43     13.33 o 
  -9   4   7        0.54       10.00      9.01 o 
  -8   4   7        9.79       22.67      8.77 o 
  -7   4   7       83.17       71.75     13.51 o 
  -6   4   7        7.79        2.44      8.55 o 
  -5   4   7        0.39       -6.76      8.14 o 
  -4   4   7      295.53      306.87     31.53 o 
  -3   4   7       88.32       58.69     17.11 o 
  -2   4   7      123.61      125.24     16.08 o 
  -1   4   7       33.65       30.86     12.68 o 
   0   4   7      231.48      234.21     41.63 o 
   1   4   7       23.68       10.04     16.01 o 
   2   4   7        7.23        3.32     13.94 o 
   3   4   7        1.52        4.99     12.96 o 
   4   4   7       24.20       10.76     12.45 o 
   5   4   7       51.56       52.77     16.04 o 
 -12   5   7      104.96      119.88     19.85 o 
 -11   5   7      365.12      357.49     27.25 o 
 -10   5   7      177.16      212.55     20.86 o 
  -9   5   7      665.36      656.98     31.17 o 
  -8   5   7      130.22      138.75     15.28 o 
  -7   5   7       96.93      122.33     19.32 o 
  -6   5   7      321.88      373.54     38.11 o 
  -5   5   7      376.63      383.02     22.33 o 
  -4   5   7       54.38       62.50     11.49 o 
  -3   5   7       13.33       15.75     11.11 o 
  -2   5   7        1.87        9.79     12.86 o 
  -1   5   7      139.01      127.85     17.91 o 
   0   5   7     1046.21      986.68     44.77 o 
   1   5   7      273.54      267.46     28.90 o 
   2   5   7       90.25       86.89     16.29 o 
   3   5   7       96.04       83.13     18.22 o 
   4   5   7      266.66      285.83     48.64 o 
   5   5   7      219.16      221.08     22.27 o 
 -11   6   7       71.23       79.84     17.56 o 
 -10   6   7       15.33       -3.88     11.83 o 
  -9   6   7       89.17       86.89     15.07 o 
  -8   6   7      232.76      204.77     26.33 o 
  -7   6   7       97.31       95.22     18.98 o 
  -6   6   7      281.63      247.21     24.97 o 
  -5   6   7      229.43      230.52     37.69 o 
  -4   6   7        1.46       -6.85     13.43 o 
  -3   6   7      349.10      424.71     31.29 o 
  -2   6   7        0.74       11.22     16.35 o 
  -1   6   7       92.07       58.09     30.24 o 
   0   6   7       54.17       53.62     33.97 o 
   1   6   7        0.13       -0.71     12.41 o 
   2   6   7       36.22       30.05     22.65 o 
   3   6   7        0.91       13.07     14.80 o 
   4   6   7        3.43       11.51     15.39 o 
   5   6   7       33.33       31.04     26.68 o 
 -11   7   7      486.09      489.34     31.14 o 
 -10   7   7      671.53      688.20     42.94 o 
  -9   7   7      190.44      216.65     39.19 o 
  -8   7   7      300.33      382.34     36.27 o 
  -7   7   7      237.78      245.79     37.59 o 
  -6   7   7       14.15       16.56     12.74 o 
  -5   7   7      187.28      171.56     27.94 o 
  -4   7   7      128.05      155.15     20.56 o 
  -3   7   7      100.48      118.66     22.67 o 
  -2   7   7      757.91      759.39     63.55 o 
  -1   7   7      872.19      827.91     66.93 o 
   0   7   7     2625.90     2529.00    117.00 o 
   1   7   7      365.08      395.98     51.98 o 
   2   7   7       83.23       83.75     32.51 o 
   3   7   7      153.45      162.22     41.23 o 
   4   7   7       42.80       16.33     19.63 o 
 -11   8   7       26.10       40.16     15.55 o 
 -10   8   7        0.04       -5.12     12.14 o 
  -9   8   7       21.99       26.45     13.48 o 
  -8   8   7        8.01        9.23     12.58 o 
  -7   8   7        5.66       24.08     16.13 o 
  -6   8   7        9.14       16.88     14.63 o 
  -5   8   7       90.30       70.47     26.80 o 
  -4   8   7       10.66       15.13     24.87 o 
  -3   8   7       13.10        2.32     11.92 o 
  -2   8   7        0.14       -9.33     21.61 o 
  -1   8   7       14.56      -33.57     22.38 o 
   0   8   7       30.04       40.13     29.99 o 
   1   8   7       23.65       53.85     26.43 o 
   2   8   7        9.08       19.46     29.26 o 
   3   8   7       14.33       -2.73     26.86 o 
   4   8   7       10.50      -17.22     26.40 o 
 -10   9   7      212.58      206.74     21.98 o 
  -9   9   7      550.47      634.11     45.72 o 
  -8   9   7      493.65      607.58     82.97 o 
  -7   9   7      241.35      220.47     60.74 o 
  -6   9   7       51.21       51.99     19.08 o 
  -5   9   7      269.88      246.42     29.67 o 
  -4   9   7        4.36      -14.47     18.34 o 
  -3   9   7      380.89      458.78     66.38 o 
  -2   9   7      218.92      261.51     45.68 o 
  -1   9   7      197.45      212.14     44.03 o 
   0   9   7      571.64      524.99     58.76 o 
   1   9   7      232.99      267.84     49.24 o 
   2   9   7      277.87      202.17     43.56 o 
   3   9   7      126.37       94.44     35.71 o 
 -10  10   7       16.59       12.37     14.30 o 
  -9  10   7       28.09       25.13     12.91 o 
  -8  10   7        8.02       -7.09     16.19 o 
  -7  10   7       20.14       20.67     17.79 o 
  -6  10   7       22.68       -3.14     14.97 o 
  -5  10   7       38.14       47.79     17.54 o 
  -4  10   7       43.87       25.16     26.89 o 
  -3  10   7      265.30      230.22     26.56 o 
  -2  10   7        9.50       10.68     26.40 o 
  -1  10   7       86.25       93.58     33.19 o 
   0  10   7       33.79        7.83     30.15 o 
   1  10   7        3.93        1.07     27.78 o 
   2  10   7       58.82       10.81     30.64 o 
   3  10   7       61.90       56.64     32.39 o 
  -9  11   7      167.65      162.33     28.95 o 
  -8  11   7       61.20       64.33     23.52 o 
  -7  11   7       77.66       85.65     23.33 o 
  -6  11   7        9.25       29.80     17.82 o 
  -5  11   7      112.70       91.30     21.75 o 
  -4  11   7       36.59       36.56     17.68 o 
  -3  11   7       28.95       42.88     16.60 o 
  -2  11   7        2.83       -7.46     23.15 o 
  -1  11   7       96.68      116.76     36.78 o 
   0  11   7      830.40      843.73     72.76 o 
   1  11   7        0.79      -19.96     27.05 o 
   2  11   7       85.02      109.82     38.47 o 
  -8  12   7       79.96       66.62     22.90 o 
  -7  12   7        9.20       29.78     21.91 o 
  -6  12   7       86.21       85.12     23.45 o 
  -5  12   7       85.74       96.59     23.53 o 
  -4  12   7        0.30       10.70     18.48 o 
  -3  12   7        4.98       -5.86     16.19 o 
  -2  12   7        0.05        4.82     28.61 o 
  -1  12   7      115.21       48.20     34.02 o 
   0  12   7       29.30      105.92     38.62 o 
   1  12   7       65.08      -12.53     30.36 o 
  -7  13   7      120.28      132.59     27.77 o 
  -6  13   7       23.87       32.66     21.40 o 
  -5  13   7      239.13      269.71     32.68 o 
  -4  13   7       17.46       10.77     18.00 o 
  -3  13   7        0.88       27.32     18.74 o 
  -2  13   7       28.69       28.80     31.53 o 
  -1  13   7       41.52       34.88     32.60 o 
   0  13   7      180.89      177.51     42.52 o 
  -5  14   7        5.00        0.50     20.03 o 
  -4  14   7        5.76       32.68     20.36 o 
  -3  14   7        8.10       -2.74     18.91 o 
  -2  14   7        0.09      -13.26     29.87 o 
 -12   0   8       35.01       29.27     19.52 o 
 -11   0   8       39.58       49.52     18.76 o 
 -10   0   8      255.10      330.04     30.44 o 
  -9   0   8      800.42      769.87     38.88 o 
  -8   0   8        8.01        3.07     10.99 o 
  -7   0   8      261.79      229.70     37.36 o 
  -6   0   8      343.04      428.16     49.18 o 
  -5   0   8      875.83      888.70     61.28 o 
  -4   0   8     1144.94     1032.47     66.34 o 
  -3   0   8      425.80      362.55     45.90 o 
  -2   0   8     1266.58     1221.41     73.96 o 
  -1   0   8     1066.39      944.76     70.58 o 
   0   0   8      473.21      404.09     50.87 o 
   1   0   8       28.09       63.98     30.52 o 
   2   0   8      273.19      320.03     48.63 o 
   3   0   8       66.78       70.93     22.98 o 
   4   0   8      104.33      108.24     32.25 o 
 -12   1   8        3.41       12.14     12.85 o 
 -11   1   8        0.81       -0.58     11.37 o 
 -10   1   8       42.61       37.10     12.70 o 
  -9   1   8       44.48       39.88     10.55 o 
  -8   1   8       37.39       33.33     11.42 o 
  -7   1   8        3.70        3.54      9.74 o 
  -6   1   8       22.15       45.83     35.48 o 
  -5   1   8        0.00        4.72     16.18 o 
  -4   1   8      111.49      161.83     24.51 o 
  -3   1   8       60.23       69.51     59.62 o 
  -2   1   8       22.95       16.51     16.71 o 
  -1   1   8      103.33       92.55     31.13 o 
   0   1   8        2.05        6.37     17.07 o 
   1   1   8       43.84       39.90     20.40 o 
   2   1   8        0.05       -4.83     18.11 o 
   3   1   8        2.46      -16.62     14.21 o 
   4   1   8       33.07       17.67     15.09 o 
 -11   2   8      165.80      153.26     17.56 o 
 -10   2   8      286.65      340.38     21.44 o 
  -9   2   8      501.42      471.86     22.53 o 
  -8   2   8       14.56       18.04      8.69 o 
  -7   2   8      634.11      658.59     28.82 o 
  -6   2   8      572.62      555.18     44.11 o 
  -5   2   8       33.32       17.91     33.71 o 
  -4   2   8      202.93      210.04     26.85 o 
  -3   2   8        9.39       -2.53     15.72 o 
  -2   2   8      781.25      816.65     45.71 o 
  -1   2   8      360.69      351.05     33.37 o 
   0   2   8      622.75      598.17    102.82 o 
   1   2   8      241.16      261.61     57.27 o 
   2   2   8      159.51      185.77     28.69 o 
   3   2   8       77.78      112.34     23.22 o 
   4   2   8      142.78      150.43     20.47 o 
 -11   3   8        4.61       -7.85     11.37 o 
 -10   3   8      140.27      125.73     14.95 o 
  -9   3   8       17.74       11.87     12.59 o 
  -8   3   8       28.91       21.77     12.44 o 
  -7   3   8       57.93       54.35     12.84 o 
  -6   3   8        3.42       14.77      9.55 o 
  -5   3   8        3.07        6.87     16.00 o 
  -4   3   8       15.01       20.02     16.03 o 
  -3   3   8        8.81       10.78     15.85 o 
  -2   3   8        1.00        6.77     15.87 o 
  -1   3   8        9.65       11.95     18.12 o 
   0   3   8        9.42       30.54     17.32 o 
   1   3   8       69.96       41.48     19.66 o 
   2   3   8        2.34        8.36     18.98 o 
   3   3   8       51.00       40.89     17.10 o 
   4   3   8        8.16       -1.57     13.40 o 
 -11   4   8      185.91      169.69     20.44 o 
 -10   4   8      169.92      149.61     16.06 o 
  -9   4   8        3.36        3.31     10.77 o 
  -8   4   8        7.59        8.80     10.98 o 
  -7   4   8      232.32      223.71     22.42 o 
  -6   4   8        8.69       24.44     11.22 o 
  -5   4   8      535.58      528.38     24.00 o 
  -4   4   8        1.44      -16.28     13.82 o 
  -3   4   8      285.53      324.66     31.34 o 
  -2   4   8      429.75      474.96     37.08 o 
  -1   4   8      304.86      276.63     30.78 o 
   0   4   8      358.42      364.10     34.18 o 
   1   4   8      213.07      208.82     31.45 o 
   2   4   8       43.14       73.90     17.59 o 
   3   4   8        3.38        4.61     23.89 o 
 -11   5   8       39.67       34.87     14.66 o 
 -10   5   8       17.67        5.33     15.03 o 
  -9   5   8       70.82       49.44     11.97 o 
  -8   5   8       78.79       73.12     18.23 o 
  -7   5   8      280.93      251.97     26.06 o 
  -6   5   8      208.09      234.46     42.86 o 
  -5   5   8        9.87       13.48     11.63 o 
  -4   5   8        0.52       -1.41     22.75 o 
  -3   5   8      348.57      299.78     31.07 o 
  -2   5   8        0.72       14.62     17.57 o 
  -1   5   8       30.68       49.02     19.92 o 
   0   5   8       77.43       54.12     20.95 o 
   1   5   8        9.24       25.68     30.87 o 
   2   5   8        4.42       -1.61     14.35 o 
   3   5   8        1.66       10.38     16.50 o 
 -11   6   8      216.26      233.16     22.82 o 
 -10   6   8      126.86      156.81     18.32 o 
  -9   6   8      114.33      114.14     15.96 o 
  -8   6   8       40.62       63.81     18.91 o 
  -7   6   8       39.57       23.96     14.60 o 
  -6   6   8       66.60       67.37     16.78 o 
  -5   6   8      484.62      536.72     31.61 o 
  -4   6   8      392.38      425.88     52.96 o 
  -3   6   8      636.99      762.98     67.51 o 
  -2   6   8      157.28      195.17     41.54 o 
  -1   6   8       86.67       82.06     31.90 o 
   0   6   8      745.67      685.06     67.27 o 
   1   6   8       33.43       22.71     18.21 o 
   2   6   8       84.00       32.32     21.86 o 
   3   6   8        5.34       24.50     17.81 o 
 -10   7   8       10.28       18.21     11.72 o 
  -9   7   8        3.82       15.22     17.14 o 
  -8   7   8        7.32        1.32     14.59 o 
  -7   7   8       22.88        3.38     14.18 o 
  -6   7   8        1.80        3.19     12.83 o 
  -5   7   8        2.09      -12.01     12.15 o 
  -4   7   8       23.48       19.71     23.64 o 
  -3   7   8        8.90       -8.96     24.93 o 
  -2   7   8       72.50        8.50     26.56 o 
  -1   7   8        1.10       22.07     27.94 o 
   0   7   8       49.80       19.46     28.74 o 
   1   7   8       13.80       39.27     31.84 o 
   2   7   8       74.23       82.49     36.72 o 
 -10   8   8        0.90       16.55     11.99 o 
  -9   8   8       99.00      125.29     25.76 o 
  -8   8   8        2.57       20.39     16.23 o 
  -7   8   8       31.29       21.43     16.32 o 
  -6   8   8      200.92      231.80     27.86 o 
  -5   8   8      826.08      885.79     44.24 o 
  -4   8   8     1022.07     1063.25     47.09 o 
  -3   8   8      298.87      303.45     48.81 o 
  -2   8   8      222.31      266.88     47.46 o 
  -1   8   8      511.48      632.20     66.59 o 
   0   8   8      522.67      435.09     58.95 o 
   1   8   8       47.69       42.71     32.14 o 
   2   8   8       23.78       51.36     34.17 o 
  -9   9   8        9.41       -7.04     18.24 o 
  -8   9   8       38.75       36.68     29.67 o 
  -7   9   8       25.79       50.90     18.98 o 
  -6   9   8        3.18       22.36     16.30 o 
  -5   9   8        6.68        4.05     26.82 o 
  -4   9   8        0.03        0.74     12.77 o 
  -3   9   8       32.42       81.45     34.05 o 
  -2   9   8        0.69      -21.46     28.49 o 
  -1   9   8        1.17       11.24     29.01 o 
   0   9   8       21.79       30.58     31.71 o 
   1   9   8       27.69       33.77     30.92 o 
  -8  10   8       73.65      101.51     24.52 o 
  -7  10   8        6.76       13.99     21.54 o 
  -6  10   8       48.07       82.98     21.79 o 
  -5  10   8      575.86      545.83     39.30 o 
  -4  10   8       96.48      116.74     42.97 o 
  -3  10   8       42.86       50.38     34.42 o 
  -2  10   8      111.38       83.94     35.80 o 
  -1  10   8       44.88       37.82     33.65 o 
   0  10   8      942.76      864.02     78.56 o 
  -7  11   8        1.45        8.16     20.66 o 
  -6  11   8       29.58       39.12     20.34 o 
  -5  11   8        4.91       27.58     18.95 o 
  -4  11   8       21.75       12.52     16.92 o 
  -3  11   8        0.28        6.60     29.57 o 
  -2  11   8        0.01       -7.37     31.41 o 
  -1  11   8        0.12        5.80     32.14 o 
  -5  12   8       72.50       22.59     19.70 o 
  -4  12   8       84.48       93.67     22.72 o 
  -3  12   8       18.83       19.07     36.60 o 
  -2  12   8       87.14       64.47     36.41 o 
 -10   1   9      298.22      268.57     19.16 o 
  -9   1   9      115.31      115.75     13.11 o 
  -8   1   9        1.19       -0.53     10.63 o 
  -7   1   9      591.45      578.92    100.53 o 
  -6   1   9      528.77      555.02     41.00 o 
  -5   1   9      757.48      699.97     47.95 o 
  -4   1   9      256.75      269.76     47.77 o 
  -3   1   9      234.33      229.23     76.63 o 
  -2   1   9      157.57      171.14     27.94 o 
  -1   1   9       84.00       63.23     23.00 o 
   0   1   9      438.02      485.43     42.16 o 
   1   1   9      180.72      205.69     32.22 o 
   2   1   9      110.13       80.37     25.47 o 
 -10   2   9        0.06       -6.61      9.70 o 
  -9   2   9       75.86       72.80     24.25 o 
  -8   2   9       23.57       42.60     12.63 o 
  -7   2   9       92.87       68.93     23.61 o 
  -6   2   9        3.54       38.96     20.28 o 
  -5   2   9        1.33      -10.26     17.34 o 
  -4   2   9       31.23       18.49     26.20 o 
  -3   2   9       24.86       -9.62     18.88 o 
  -2   2   9       56.83       40.91     21.07 o 
  -1   2   9        3.53        6.72     20.83 o 
   0   2   9      142.46      117.79     62.29 o 
   1   2   9       20.67       26.92     22.31 o 
   2   2   9        9.91       -2.80     22.51 o 
 -10   3   9      195.45      207.75     16.73 o 
  -9   3   9      198.57      182.80     20.79 o 
  -8   3   9       81.82       43.10     18.65 o 
  -7   3   9      164.87      181.07     18.53 o 
  -6   3   9      399.32      341.43     35.09 o 
  -5   3   9      386.63      425.69     37.56 o 
  -4   3   9      348.28      424.68     38.49 o 
  -3   3   9       37.58       84.42     23.30 o 
  -2   3   9      264.74      292.34     35.34 o 
  -1   3   9      238.55      220.43     59.19 o 
   0   3   9       77.30      105.74     26.14 o 
   1   3   9        3.27      -13.51     20.62 o 
 -10   4   9       38.74       30.21     17.81 o 
  -9   4   9       39.98       14.06     15.37 o 
  -8   4   9        6.35      -10.85     13.02 o 
  -7   4   9        5.21        1.24     11.98 o 
  -6   4   9       48.89       16.96     20.22 o 
  -5   4   9        2.74       14.33     19.33 o 
  -4   4   9       14.03       13.00     31.64 o 
  -3   4   9        3.46       -0.47     18.95 o 
  -2   4   9        0.05        5.95     19.39 o 
  -1   4   9        2.29       28.71     22.16 o 
   0   4   9       25.21       38.55     22.94 o 
   1   4   9       23.96       34.73     23.12 o 
  -9   5   9      122.83      135.76     23.33 o 
  -8   5   9       17.83       36.95     15.92 o 
  -7   5   9      208.73      190.84     23.06 o 
  -6   5   9      146.59      168.11     67.37 o 
  -5   5   9      382.52      522.87     61.46 o 
  -4   5   9      264.74      356.29     54.06 o 
  -3   5   9        4.88        1.63     27.97 o 
  -2   5   9      166.93      191.57     45.93 o 
  -1   5   9       37.66       42.24     32.14 o 
   0   5   9      196.05      200.12     31.31 o 
   1   5   9        2.35       -2.51     19.62 o 
  -9   6   9      122.50      124.12     25.74 o 
  -8   6   9       20.35       18.17     15.63 o 
  -7   6   9       14.20        8.78     14.30 o 
  -6   6   9        0.04       14.50     16.58 o 
  -5   6   9      109.11       66.93     31.68 o 
  -4   6   9      104.11       44.92     29.93 o 
  -3   6   9        1.06       -0.61     31.22 o 
  -2   6   9       11.78       23.85     31.74 o 
  -1   6   9       47.10      -26.65     27.32 o 
   0   6   9        1.08      -22.17     28.52 o 
  -8   7   9      324.52      315.60     32.20 o 
  -7   7   9      314.09      305.16     30.30 o 
  -6   7   9      437.87      453.99    107.38 o 
  -5   7   9      806.63      761.02     72.76 o 
  -4   7   9      185.02      190.62     45.62 o 
  -3   7   9      206.14      198.82     46.14 o 
  -2   7   9       20.74       12.71     29.47 o 
  -1   7   9        0.83        2.92     30.58 o 
   0   7   9      333.13      238.12     52.04 o 
  -8   8   9       10.71       10.47     20.57 o 
  -7   8   9        2.08      -10.43     14.80 o 
  -6   8   9       11.13       20.39     21.18 o 
  -5   8   9       25.46       72.67     35.98 o 
  -4   8   9        8.79        2.33     29.41 o 
  -3   8   9       11.96       35.18     32.70 o 
  -2   8   9        0.19      -24.62     28.61 o 
  -1   8   9        1.83       23.12     32.21 o 
  -7   9   9      206.57      214.71     41.46 o 
  -6   9   9       24.38       16.52     34.29 o 
  -5   9   9      352.37      291.78     53.39 o 
  -4   9   9      174.83      152.80     43.69 o 
  -3   9   9      136.61      148.93     46.48 o 
  -2   9   9       75.30      125.26     44.03 o 
  -8   0  10        1.17       28.34     31.62 o 
  -7   0  10      799.17      752.08     71.16 o 
  -6   0  10      403.23      337.71     53.79 o 
  -5   0  10       88.05      112.15     41.14 o 
  -4   0  10      138.88      196.70     45.90 o 
  -3   0  10        3.33        3.65     33.86 o 
  -2   0  10      470.04      409.74     61.59 o 
  -1   0  10       94.67      104.60     40.96 o 
  -8   1  10       20.80       14.84     23.41 o 
  -7   1  10       13.92       15.97     24.12 o 
  -6   1  10        9.54       19.36     24.49 o 
  -5   1  10       47.51       39.90     24.49 o 
  -4   1  10        0.36       20.13     23.29 o 
  -3   1  10       61.33       29.91     33.30 o 
  -2   1  10        1.32      -14.47     22.13 o 
  -8   2  10        6.95       15.02     22.32 o 
  -7   2  10      174.98      120.54     28.51 o 
  -6   2  10      109.90       48.46     24.56 o 
  -5   2  10      403.94      384.18     40.87 o 
  -4   2  10       41.69       58.73     26.35 o 
  -3   2  10       81.77      103.98     27.90 o 
  -2   2  10       45.80       56.65     26.50 o 
  -8   3  10       31.59       29.69     24.39 o 
  -7   3  10        0.16       26.78     31.10 o 
  -6   3  10        0.37        4.61     31.91 o 
  -5   3  10        9.26       26.40     24.79 o 
  -4   3  10       25.13       17.29     23.51 o 
  -3   3  10       37.83       12.26     23.54 o 
  -2   3  10       41.05       34.06     33.60 o 
  -7   4  10      149.21      161.30     45.50 o 
  -6   4  10      196.50      165.97     44.85 o 
  -5   4  10      158.40      249.72     50.53 o 
  -4   4  10      164.15      145.22     44.24 o 
  -3   4  10       10.71       14.86     23.33 o 
  -6   5  10        6.89       40.83     31.56 o 
  -5   5  10        6.83       18.45     33.49 o 
  -4   5  10       15.95       18.51     32.60 o 
  -3   5  10       21.48        7.40     31.81 o 
                                                 
